# Supplementary material for: (E)-2-(Furan-2-yl­methyl­idene)-8-methyl-2,3,4,9-tetra­hydro-1H-carbazol-1-one
Source: Acta Crystallogr Sect E Struct Rep Online. 2010 Nov 13;66(Pt 12):o3145. doi: 10.1107/S1600536810045599 (PMC3011638; doi:10.1107/S1600536810045599)
Supplement: Supplementary file 2 [file e-66-o3145-Isup2.hkl]

#
# h,k,l, Fc-squared, Fo-squared, sigma(Fo-squared) and status flag
#
data_I
_shelx_title ' ofa in P b c a Z=8 C18H15NO2'
_shelx_refln_list_code          4
_shelx_F_calc_maximum      178.85
_exptl_crystal_F_000      1168.00
_reflns_d_resolution_high  0.8075
 
loop_
 _symmetry_equiv_pos_as_xyz
 'x, y, z'
 '-x+1/2, -y, z+1/2'
 'x+1/2, -y+1/2, -z'
 '-x, y+1/2, -z+1/2'
 '-x, -y, -z'
 'x-1/2, y, -z-1/2'
 '-x-1/2, y-1/2, z'
 'x, -y-1/2, z-1/2'
 
_cell_length_a     6.7353
_cell_length_b    16.1393
_cell_length_c    25.9549
_cell_angle_alpha  90.000
_cell_angle_beta   90.000
_cell_angle_gamma  90.000
 
_shelx_F_squared_multiplier     1.000
 
loop_
 _refln_index_h
 _refln_index_k
 _refln_index_l
 _refln_F_squared_calc
 _refln_F_squared_meas
 _refln_F_squared_sigma
 _refln_observed_status
   2   0   0     1661.35     1715.71     18.34 o
   4   0   0     3199.37     3613.80     48.57 o
   6   0   0        7.35        2.48      2.91 o
   8   0   0       99.49       96.90      6.04 o
   2   1   0     1035.11     1285.97     12.75 o
   4   1   0      379.53      330.77     15.77 o
   6   1   0       38.16       44.74      4.27 o
   8   1   0       17.49       22.09      3.19 o
   2   2   0    13809.46    12246.54     68.50 o
   4   2   0       87.77      133.97     10.59 o
   6   2   0       63.64       66.06      3.88 o
   8   2   0        6.94        8.29      2.55 o
   2   3   0       27.23       18.80      3.80 o
   4   3   0      270.76      328.85     17.12 o
   6   3   0        0.17       -1.84      2.01 o
   8   3   0       20.85       23.56      3.26 o
   0   4   0    10032.30     9975.18     35.14 o
   2   4   0      481.52      347.24      9.71 o
   4   4   0       50.14       35.49      6.25 o
   6   4   0       57.51       57.09      4.53 o
   8   4   0        3.46        5.56      2.03 o
   2   5   0     4043.53     4699.76     58.37 o
   4   5   0      569.10      579.85     16.62 o
   6   5   0       24.71       23.58      3.06 o
   8   5   0       89.56       89.07      5.03 o
   0   6   0     1362.83     1541.88     15.89 o
   2   6   0     2046.87     2477.00     99.86 o
   4   6   0      209.28      198.84      8.08 o
   6   6   0      324.12      271.79     12.94 o
   2   7   0     2380.27     2282.87     47.68 o
   4   7   0      190.45      143.96      7.52 o
   6   7   0       40.66       38.88      5.57 o
   0   8   0     4130.91     4175.06     58.44 o
   2   8   0      135.99      168.67     14.04 o
   4   8   0     1292.00     1211.42     68.83 o
   6   8   0       26.86       28.85      3.11 o
   2   9   0       19.40       29.11      6.89 o
   4   9   0      238.00      281.47     11.69 o
   6   9   0      187.35      186.52      9.26 o
   0  10   0      364.10      287.22     18.10 o
   2  10   0       53.57       53.74      9.42 o
   4  10   0      434.56      383.45     15.13 o
   6  10   0        6.81        7.89      2.98 o
   2  11   0      284.40      265.15     10.21 o
   4  11   0       45.46       47.13      4.07 o
   6  11   0       14.77       13.18      2.91 o
   0  12   0      168.96      224.84     17.77 o
   2  12   0       31.76       42.57      4.53 o
   4  12   0      118.97      120.70      8.98 o
   6  12   0       35.87       40.80      4.03 o
   2  13   0       27.38       20.16      4.03 o
   4  13   0      204.29      216.49     11.52 o
   6  13   0       52.99       58.84      3.90 o
   0  14   0      748.69      726.38     20.48 o
   2  14   0      270.87      277.36     13.39 o
   4  14   0      112.48      115.19      8.33 o
   2  15   0      196.54      198.74     11.22 o
   4  15   0        9.14       15.06      3.50 o
   0  16   0      792.21      770.75     20.78 o
   2  16   0        1.60        5.18      3.22 o
   4  16   0       32.10       32.50      4.31 o
   2  17   0       82.77       82.88      6.74 o
   4  17   0       53.51       68.56      4.98 o
   0  18   0       52.52       64.47      5.53 o
   2  18   0      185.50      169.89      8.43 o
   2  19   0        5.58       11.53      2.55 o
   1   1   1    19612.95    16843.86     58.77 o
   2   1   1     3082.80     2821.03     14.87 o
   3   1   1       73.49       83.23      3.53 o
   4   1   1      297.19      386.58     17.72 o
   5   1   1      546.27      578.16     17.57 o
   6   1   1       60.48       66.05      3.54 o
   7   1   1        8.30        5.43      1.45 o
   8   1   1        1.96        0.82      1.77 o
   0   2   1       94.35      118.93      4.64 o
   1   2   1     4712.21     4860.34     14.52 o
   2   2   1      134.19      103.13      5.99 o
   3   2   1       54.92       67.93      4.21 o
   4   2   1      181.31      195.29     13.21 o
   5   2   1       16.96       22.06      1.96 o
   6   2   1      259.23      252.09      8.72 o
   7   2   1       62.52       59.75      3.19 o
   8   2   1        5.20        4.64      1.55 o
   1   3   1     5955.78     5771.10     46.66 o
   2   3   1    11048.55    10557.33     34.88 o
   3   3   1       55.46       40.24      3.02 o
   4   3   1       13.33        8.56      4.67 o
   5   3   1      112.11      126.89      3.80 o
   6   3   1        0.01       -1.40      1.40 o
   7   3   1       28.29       26.80      2.28 o
   8   3   1        4.14        4.34      1.50 o
   0   4   1      874.26      794.70      6.25 o
   1   4   1     1956.32     1990.68     31.02 o
   2   4   1      910.60      791.20     13.24 o
   3   4   1     1895.81     2010.01     18.84 o
   4   4   1       44.57       64.22      4.56 o
   5   4   1      162.96      161.49      4.27 o
   6   4   1        7.72       10.46      1.75 o
   7   4   1        6.96        5.79      2.17 o
   8   4   1        1.18        2.96      1.27 o
   1   5   1      445.02      404.11      9.51 o
   2   5   1      488.19      518.30     19.01 o
   3   5   1       22.39       39.58      4.45 o
   4   5   1      253.43      302.85      8.51 o
   5   5   1      976.91      954.48     12.85 o
   6   5   1       21.39       20.92      2.11 o
   7   5   1       24.57       25.98      3.19 o
   8   5   1        0.07        2.35      2.39 o
   0   6   1      390.16      477.28     19.98 o
   1   6   1     2009.42     2020.87     23.71 o
   2   6   1       96.23       90.39      6.58 o
   3   6   1        7.42       12.06      2.80 o
   4   6   1       83.82      108.10      3.37 o
   5   6   1      243.61      216.28      5.79 o
   6   6   1       22.79       22.56      3.19 o
   7   6   1       41.17       42.21      3.80 o
   1   7   1       50.30       70.60      5.01 o
   2   7   1     3407.46     3430.52     41.15 o
   3   7   1     1351.37     1380.31     28.27 o
   4   7   1      140.36      147.53      6.70 o
   5   7   1      553.39      508.81     12.59 o
   6   7   1        8.22       12.74      3.80 o
   7   7   1        0.15        1.45      1.74 o
   0   8   1       10.22       34.53      6.21 o
   1   8   1       45.30       60.80      4.33 o
   2   8   1        5.31        3.74      3.05 o
   3   8   1       17.87       11.92      3.66 o
   4   8   1       11.31        9.43      2.15 o
   5   8   1       31.95       25.92      3.30 o
   6   8   1       14.15       17.86      2.64 o
   7   8   1       12.19       13.04      2.35 o
   1   9   1        4.46        4.83      1.69 o
   2   9   1        9.15       12.38      3.58 o
   3   9   1      156.44      143.80      5.12 o
   4   9   1       97.11      103.55      4.87 o
   5   9   1      154.01      138.61      5.37 o
   6   9   1       14.93       20.29      2.46 o
   7   9   1        3.05        1.95      1.51 o
   0  10   1       14.40        8.10      2.92 o
   1  10   1        0.44        2.05      2.18 o
   2  10   1       21.54       21.58      4.30 o
   3  10   1        0.77       -2.10      2.10 o
   4  10   1       50.39       42.20      3.27 o
   5  10   1       89.69      116.81      4.22 o
   6  10   1       11.23        7.90      2.22 o
   7  10   1        0.34        1.15      1.43 o
   1  11   1       62.95       72.30      4.30 o
   2  11   1       92.92       89.40      4.77 o
   3  11   1       55.94       52.06      2.63 o
   4  11   1       90.50       89.12      3.77 o
   5  11   1       54.46       61.96      3.62 o
   6  11   1        8.85       12.60      2.10 o
   0  12   1       15.31       14.79      2.47 o
   1  12   1        4.13        1.45      1.38 o
   2  12   1       12.31        9.51      2.00 o
   3  12   1      995.61      969.55     17.10 o
   4  12   1       32.83       36.55      3.05 o
   5  12   1        5.13        6.17      2.02 o
   6  12   1        0.13       -1.12      2.07 o
   1  13   1       98.84      103.06      4.36 o
   2  13   1      137.06      122.17      6.36 o
   3  13   1      112.98      125.19      6.48 o
   4  13   1       22.33       27.77      4.93 o
   5  13   1       73.79       78.21      4.53 o
   6  13   1        3.24        0.94      1.56 o
   0  14   1       22.27       25.12      3.27 o
   1  14   1      324.92      302.62      9.59 o
   2  14   1        0.16        0.65      1.42 o
   3  14   1        3.33        1.98      2.16 o
   4  14   1       14.41       23.17      3.16 o
   5  14   1       30.34       33.88      2.93 o
   1  15   1       14.50       13.78      1.84 o
   2  15   1       13.39        9.82      4.36 o
   3  15   1       10.14       13.99      2.73 o
   4  15   1       13.61       12.07      2.35 o
   5  15   1        2.22        4.41      1.45 o
   0  16   1        2.95       11.61      2.55 o
   1  16   1        8.15        5.51      2.03 o
   2  16   1       55.35       66.22      4.80 o
   3  16   1       21.27       19.11      2.80 o
   4  16   1        0.46        0.10      2.26 o
   1  17   1       96.18       99.82      4.32 o
   2  17   1        0.13        2.19      1.84 o
   3  17   1       47.85       40.55      3.38 o
   4  17   1        8.02       11.95      1.82 o
   0  18   1       55.34       62.92      3.87 o
   1  18   1        4.79        5.46      1.86 o
   2  18   1        0.43        2.60      1.71 o
   3  18   1        5.27        7.00      1.76 o
   1  19   1       22.73       23.94      2.33 o
   2  19   1        4.98        4.72      1.41 o
   1   0   2     3407.16     3442.42     25.42 o
   2   0   2     7566.93     6749.31     26.00 o
   3   0   2     2718.61     2916.41     23.45 o
   4   0   2       23.15       22.51      5.29 o
   5   0   2       27.00       32.91      3.40 o
   6   0   2       73.15       66.74      5.07 o
   7   0   2        3.32        2.46      1.95 o
   8   0   2        3.11        1.92      1.34 o
   1   1   2    12627.03    11061.21     50.91 o
   2   1   2      389.42      324.96      5.01 o
   3   1   2       50.00       83.95      3.58 o
   4   1   2      152.15      162.69     12.15 o
   5   1   2      274.16      302.15      7.44 o
   6   1   2        2.12        0.86      1.55 o
   7   1   2       43.60       39.54      2.66 o
   8   1   2        2.21        2.02      1.31 o
   0   2   2     3798.06     3728.78     27.09 o
   1   2   2     4914.72     4478.24     33.48 o
   2   2   2      388.97      470.24      9.74 o
   3   2   2      284.58      454.84     16.72 o
   4   2   2      309.54      339.54     17.97 o
   5   2   2      263.85      300.22      5.54 o
   6   2   2      189.15      179.00      5.08 o
   7   2   2       13.35        9.66      1.72 o
   8   2   2       35.61       39.72      2.85 o
   2   3   2     1051.09     1007.28     10.75 o
   3   3   2       83.41       68.74      3.87 o
   4   3   2       10.54       24.39      4.70 o
   5   3   2       61.62       76.16      2.89 o
   6   3   2       44.69       41.01      2.87 o
   7   3   2      372.90      356.15      7.18 o
   8   3   2       26.56       29.97      2.46 o
   0   4   2    28382.32    25232.26     97.37 o
   1   4   2    12589.42    12645.73     45.94 o
   2   4   2     2096.11     2114.17     16.82 o
   3   4   2      220.95      196.03      5.95 o
   4   4   2       32.29       34.95      4.43 o
   5   4   2        9.31       11.49      1.52 o
   6   4   2        2.95       -0.27      1.58 o
   7   4   2        0.69       -1.59      1.84 o
   8   4   2        2.95        5.56      1.38 o
   1   5   2     2938.01     2990.34     25.78 o
   2   5   2        5.56        9.19      2.07 o
   3   5   2      563.56      476.22     11.75 o
   4   5   2      288.15      288.72     12.36 o
   5   5   2      220.18      192.48      4.79 o
   6   5   2       24.63       22.41      2.64 o
   7   5   2      123.58      127.08      6.14 o
   8   5   2       20.25       23.31      2.08 o
   0   6   2      241.79      284.67      7.71 o
   1   6   2     1474.78     1431.11     24.21 o
   2   6   2       32.07       38.05      4.48 o
   3   6   2      558.78      562.81     13.61 o
   4   6   2      111.98      112.73      3.08 o
   5   6   2       21.08       21.87      2.12 o
   6   6   2       84.28       73.47      7.02 o
   7   6   2       55.18       56.47      4.19 o
   1   7   2      313.19      325.58     13.27 o
   2   7   2      186.81      167.80     11.66 o
   3   7   2       16.38        1.32      2.54 o
   4   7   2      224.66      234.07      6.74 o
   5   7   2        0.57       -1.36      1.96 o
   6   7   2       50.49       49.02      5.85 o
   7   7   2       23.18       16.23      2.55 o
   0   8   2      793.65      829.41     26.15 o
   1   8   2      552.57      670.69     19.74 o
   2   8   2       86.06      108.03      8.07 o
   3   8   2       36.23       30.13      5.16 o
   4   8   2      120.26      104.95      4.82 o
   5   8   2        5.64        6.02      2.46 o
   6   8   2        0.06        0.00      2.52 o
   7   8   2        2.07        4.18      1.63 o
   1   9   2      416.32      465.46     12.43 o
   2   9   2      429.69      402.36     16.18 o
   3   9   2        4.38        2.21      1.35 o
   4   9   2     1608.68     1641.86     35.52 o
   5   9   2        7.67        4.65      2.23 o
   6   9   2       13.30       14.00      2.28 o
   7   9   2        1.51        1.75      2.38 o
   0  10   2       96.25      106.79      7.99 o
   1  10   2      612.31      626.48     16.64 o
   2  10   2       16.14        6.43      4.58 o
   3  10   2      281.26      285.53      6.38 o
   4  10   2      389.77      367.75      8.51 o
   5  10   2      121.30      120.82      6.39 o
   6  10   2       14.48       16.76      2.45 o
   7  10   2        3.77        5.65      1.51 o
   1  11   2      692.12      756.20     14.21 o
   2  11   2        0.60        2.17      1.10 o
   3  11   2       18.26       13.03      2.30 o
   4  11   2       57.75       60.29      3.69 o
   5  11   2       54.18       55.40      3.43 o
   6  11   2       20.56       21.14      2.41 o
   0  12   2      923.91      992.26     13.37 o
   1  12   2       78.43       72.33      2.84 o
   2  12   2        0.94        1.63      1.70 o
   3  12   2        8.69        8.90      2.04 o
   4  12   2       25.85       23.15      2.51 o
   5  12   2        8.55        5.82      1.99 o
   6  12   2        1.47       -0.19      1.54 o
   1  13   2       38.16       37.63      2.30 o
   2  13   2      321.25      301.39      9.88 o
   3  13   2      128.46      137.52      6.75 o
   4  13   2        1.10       -0.51      1.91 o
   5  13   2        2.69        4.75      1.98 o
   6  13   2        1.77        0.74      1.69 o
   0  14   2       45.55       35.62      3.53 o
   1  14   2       81.69       88.77      3.75 o
   2  14   2       27.63       22.14      2.58 o
   3  14   2        3.59        5.39      2.32 o
   4  14   2      153.69      150.88      6.63 o
   5  14   2       12.01       17.89      2.35 o
   1  15   2       94.15       95.43      4.56 o
   2  15   2       41.38       34.29      3.71 o
   3  15   2       73.53       83.87      6.03 o
   4  15   2        2.88       -1.03      1.72 o
   5  15   2        0.25        2.70      1.85 o
   0  16   2       12.70       10.01      2.32 o
   1  16   2        0.29        1.16      1.78 o
   2  16   2       34.62       37.50      3.75 o
   3  16   2       88.74       96.66      5.26 o
   4  16   2       32.37       38.54      3.14 o
   1  17   2      196.85      202.51      5.93 o
   2  17   2        1.25        0.72      1.88 o
   3  17   2       16.07       16.55      2.88 o
   4  17   2       16.51       19.82      2.13 o
   0  18   2       26.32       29.75      3.05 o
   1  18   2      108.43      118.77      5.14 o
   2  18   2        2.25        3.37      1.75 o
   3  18   2        0.10        0.22      1.36 o
   1  19   2        3.50        2.32      1.33 o
   2  19   2        0.59        1.56      1.70 o
   1   1   3     1400.08     1428.19     19.86 o
   2   1   3        5.36       14.67      1.58 o
   3   1   3      164.23      202.25      5.59 o
   4   1   3      326.08      413.38     19.98 o
   5   1   3       52.53       58.73      2.96 o
   6   1   3      132.06      115.84      4.58 o
   7   1   3        0.33        0.67      1.31 o
   8   1   3       27.94       26.61      2.40 o
   0   2   3       67.47       44.51      3.43 o
   1   2   3     3263.00     3265.74     30.82 o
   2   2   3       28.97       35.85      4.33 o
   3   2   3        4.59        4.57      1.80 o
   4   2   3      969.87     1028.71     31.81 o
   5   2   3       13.15       15.42      1.55 o
   6   2   3      401.90      356.90      7.72 o
   7   2   3       45.14       48.43      2.90 o
   8   2   3        1.35        0.36      1.19 o
   1   3   3    17338.34    17038.83     45.96 o
   2   3   3     4366.82     4628.75     37.43 o
   3   3   3     3539.63     3833.48     31.84 o
   4   3   3       98.29       72.35      9.33 o
   5   3   3        6.38        9.82      1.36 o
   6   3   3       85.49       81.96      3.31 o
   7   3   3       20.98       19.79      2.11 o
   8   3   3       14.38       19.53      2.49 o
   0   4   3    13351.13    11819.71    147.68 o
   2   4   3     1883.77     1911.93     24.77 o
   3   4   3     5313.68     5543.26     59.87 o
   4   4   3      468.76      501.43     15.95 o
   5   4   3      204.02      195.90      4.56 o
   6   4   3       70.23       75.29      3.53 o
   7   4   3       31.13       28.82      3.41 o
   8   4   3       10.59       11.25      1.73 o
   1   5   3     2397.36     2259.18     33.59 o
   2   5   3        3.75        2.12      1.88 o
   3   5   3        0.26        4.23      2.35 o
   4   5   3        0.54       11.34      3.47 o
   5   5   3      291.25      303.60      5.97 o
   6   5   3       53.77       54.02      3.52 o
   7   5   3       64.39       70.38      4.72 o
   8   5   3        5.71        8.78      1.50 o
   0   6   3      473.25      562.67     19.32 o
   1   6   3      115.06      149.32     60.32 o
   2   6   3      989.33      997.90     30.15 o
   3   6   3     1294.59     1302.12     20.88 o
   4   6   3       12.07       12.57      1.60 o
   5   6   3      143.89      145.94      4.26 o
   6   6   3       84.61       83.04      7.55 o
   7   6   3        0.07        0.13      1.70 o
   1   7   3        4.85        1.57      1.66 o
   2   7   3     1550.32     1364.91     34.48 o
   3   7   3      171.91      189.14     10.63 o
   4   7   3       34.56       32.12      2.46 o
   5   7   3       33.77       36.40      3.83 o
   6   7   3       52.12       45.47      5.68 o
   7   7   3       39.83       41.00      3.52 o
   0   8   3       64.16       83.90      5.10 o
   1   8   3      119.80      126.98      5.78 o
   2   8   3      660.66      727.94     20.56 o
   3   8   3     1063.03     1118.51     27.13 o
   4   8   3      383.71      373.63      8.80 o
   5   8   3      590.16      571.46     18.81 o
   6   8   3        2.92        1.64      2.65 o
   7   8   3       11.72       12.48      2.14 o
   1   9   3       24.70       16.28      2.77 o
   2   9   3       10.44       12.87      3.84 o
   3   9   3        0.56       -0.61      1.65 o
   4   9   3        8.24        7.67      1.76 o
   5   9   3        5.80        3.31      1.85 o
   6   9   3        2.02        0.87      2.32 o
   7   9   3       18.15       18.02      2.29 o
   0  10   3      589.98      608.24     25.85 o
   1  10   3      406.05      413.75     17.24 o
   2  10   3      756.87      739.75     14.46 o
   3  10   3      408.39      447.24      7.93 o
   4  10   3      431.60      393.69     10.81 o
   5  10   3      109.36      104.58      9.79 o
   6  10   3      102.81      107.55      5.13 o
   7  10   3       18.86       23.58      2.19 o
   1  11   3      300.11      285.59      6.64 o
   2  11   3       10.58        5.89      1.53 o
   3  11   3       40.32       33.20      3.58 o
   4  11   3        0.03        3.15      4.51 o
   5  11   3        0.94       -1.51      1.87 o
   6  11   3        1.83        1.00      2.02 o
   0  12   3      494.00      540.46      9.95 o
   1  12   3       29.79       31.37      2.55 o
   2  12   3        9.83       11.44      1.80 o
   3  12   3      184.12      177.09      5.95 o
   4  12   3       38.94       31.28      2.81 o
   5  12   3      154.17      157.71      5.28 o
   6  12   3        5.17       10.24      2.64 o
   1  13   3        0.96        2.20      1.47 o
   2  13   3      239.91      223.62      8.73 o
   3  13   3       94.52       84.83      6.25 o
   4  13   3       56.94       58.02      3.61 o
   5  13   3        1.50        6.75      2.12 o
   6  13   3        6.82        5.13      1.91 o
   0  14   3       40.53       37.75      3.76 o
   1  14   3      190.35      175.31      6.10 o
   2  14   3      117.05      104.44      4.79 o
   3  14   3        1.30        0.46      1.88 o
   4  14   3        3.29        2.29      1.95 o
   5  14   3       92.90       89.75      4.37 o
   1  15   3        1.75        2.70      1.53 o
   2  15   3      137.38      122.06      6.32 o
   3  15   3       75.70       75.75      5.00 o
   4  15   3        4.95        3.62      1.82 o
   5  15   3        9.36       11.07      1.83 o
   0  16   3      165.72      188.98      9.06 o
   1  16   3       73.34       63.71      3.73 o
   2  16   3       43.23       41.52      3.90 o
   3  16   3       32.35       26.47      3.23 o
   4  16   3        2.39        4.21      1.67 o
   1  17   3        5.98        6.73      1.74 o
   2  17   3       10.83       13.60      2.49 o
   3  17   3        0.72        1.32      1.72 o
   4  17   3        0.05        1.09      1.27 o
   0  18   3       93.69      108.27      7.24 o
   1  18   3        5.25        2.78      2.66 o
   2  18   3        7.56        5.95      1.81 o
   3  18   3       20.87       23.91      2.30 o
   1  19   3        0.06        3.21      2.08 o
   2  19   3       45.14       45.01      4.06 o
   0   0   4     4816.22     4862.85     32.50 o
   1   0   4     3004.99     3087.30     30.34 o
   2   0   4      225.08      225.90      4.04 o
   3   0   4     1368.64     1829.76     23.64 o
   4   0   4       46.75       45.29      7.28 o
   5   0   4       72.21       79.98      4.95 o
   6   0   4       81.39       80.01      5.49 o
   7   0   4        1.42       -0.27      1.84 o
   1   1   4     7263.17     6814.30     47.69 o
   2   1   4     1099.41      896.45     11.50 o
   3   1   4       66.02       83.19      5.30 o
   4   1   4      464.12      501.45     22.87 o
   5   1   4      212.42      217.45      6.36 o
   6   1   4        2.96        0.96      1.35 o
   7   1   4      147.43      134.07      4.47 o
   8   1   4       10.26       11.58      1.71 o
   0   2   4     1120.19      905.22     21.33 o
   1   2   4      955.90     1048.20     10.79 o
   2   2   4        0.58        1.61      1.24 o
   3   2   4     1387.56     1387.34     34.37 o
   4   2   4      241.05      252.36     16.57 o
   5   2   4       78.39       81.40      3.00 o
   6   2   4       20.05       19.25      1.81 o
   7   2   4        1.49        0.74      1.29 o
   8   2   4       12.24       10.53      1.66 o
   1   3   4      612.21      461.22     13.85 o
   2   3   4       14.46       24.40      2.29 o
   3   3   4       33.00       35.21      2.76 o
   4   3   4       13.84       26.66      6.52 o
   5   3   4      270.45      273.02      5.28 o
   6   3   4      378.48      378.85      6.83 o
   7   3   4      139.28      148.29      4.01 o
   8   3   4        3.86        5.60      2.13 o
   0   4   4     6307.04     6358.41    124.78 o
   1   4   4     7805.26     7291.10     60.00 o
   2   4   4     1522.59     1627.92     23.35 o
   3   4   4      373.51      372.57     10.13 o
   4   4   4        0.21       -0.81      5.20 o
   5   4   4       56.27       51.19      2.41 o
   6   4   4       59.63       57.87      3.17 o
   7   4   4       41.41       44.70      4.20 o
   8   4   4        3.29        3.28      2.38 o
   1   5   4     4872.05     5270.68     76.76 o
   2   5   4      581.69      690.18     16.21 o
   3   5   4        9.06        8.53      2.53 o
   4   5   4      482.41      480.03     16.70 o
   5   5   4       84.15       79.11      2.95 o
   6   5   4       13.14        7.44      1.81 o
   7   5   4        3.24        0.89      1.32 o
   0   6   4       61.98       64.18      4.30 o
   1   6   4      105.83      121.64      6.08 o
   2   6   4     1798.11     1996.43     43.04 o
   3   6   4      314.11      321.25     10.68 o
   4   6   4       16.17       19.85      1.57 o
   5   6   4      209.04      187.95      6.29 o
   6   6   4       14.42       18.85      4.43 o
   7   6   4        6.84        3.73      1.78 o
   1   7   4      520.66      605.43     23.04 o
   2   7   4     1388.06     1416.68     39.06 o
   3   7   4      763.75      767.94     21.37 o
   4   7   4       66.76       62.30      3.35 o
   5   7   4        5.76        2.19      2.44 o
   6   7   4       56.87       47.05      5.76 o
   7   7   4        0.45       -0.12      3.37 o
   0   8   4        3.94        3.68      1.84 o
   1   8   4      152.96      202.98      7.04 o
   2   8   4      525.77      595.07     18.86 o
   3   8   4       23.37       27.87      5.67 o
   4   8   4      175.24      182.94      5.22 o
   5   8   4       91.79       76.61      7.49 o
   6   8   4        5.75        6.79      2.85 o
   7   8   4       26.62       26.02      2.05 o
   1   9   4      590.14      685.44     30.79 o
   2   9   4      189.95      194.30     15.77 o
   3   9   4       85.59       77.85      3.37 o
   4   9   4      508.46      514.11     15.78 o
   5   9   4        5.73        7.11      2.19 o
   6   9   4        1.96        1.77      2.44 o
   7   9   4        5.07        5.67      1.26 o
   0  10   4        0.68       43.90      7.03 o
   1  10   4      180.23      181.42      8.39 o
   2  10   4       12.96       10.21      2.90 o
   3  10   4      238.50      216.03      6.63 o
   4  10   4       96.95       91.78      5.44 o
   5  10   4        0.20        0.02      1.72 o
   6  10   4       41.04       53.07      3.77 o
   7  10   4        4.84        4.60      1.39 o
   1  11   4      312.03      384.25      8.22 o
   2  11   4       11.36       14.52      2.23 o
   3  11   4       25.16       19.88      2.96 o
   4  11   4       24.48       25.01      3.12 o
   5  11   4       43.91       45.42      3.18 o
   6  11   4       16.62       17.19      3.21 o
   0  12   4       27.31       35.64      2.94 o
   1  12   4      194.39      184.78      4.95 o
   2  12   4       19.73       15.07      1.88 o
   3  12   4      401.88      370.67     11.08 o
   4  12   4       58.26       64.37      3.77 o
   5  12   4       60.69       69.12      3.61 o
   6  12   4        0.26       -1.26      1.90 o
   1  13   4       26.49       30.23      2.59 o
   2  13   4       39.03       37.07      3.18 o
   3  13   4       68.08       71.34      4.99 o
   4  13   4       12.33       12.22      2.06 o
   5  13   4        1.06        3.14      1.82 o
   6  13   4       73.35       83.54      4.96 o
   0  14   4       41.30       47.37      4.19 o
   1  14   4        0.01        1.86      1.59 o
   2  14   4      167.95      179.94      6.18 o
   3  14   4       12.09        6.97      2.27 o
   4  14   4       38.61       45.21      3.81 o
   5  14   4        4.66        3.87      1.70 o
   1  15   4       14.42       16.69      2.32 o
   2  15   4        4.62        2.37      2.06 o
   3  15   4        0.07        1.63      2.12 o
   4  15   4        1.45        0.99      1.58 o
   5  15   4        3.96        4.29      1.42 o
   0  16   4       41.51       45.60      3.92 o
   1  16   4        0.68        0.14      1.65 o
   2  16   4        4.32        5.57      2.16 o
   3  16   4        0.80        1.16      1.65 o
   4  16   4       50.71       50.54      3.41 o
   1  17   4        2.33        5.41      1.65 o
   2  17   4        0.46       -0.05      1.63 o
   3  17   4       96.17       94.69      4.63 o
   4  17   4        2.04        2.40      1.28 o
   0  18   4       67.44       66.79      5.77 o
   1  18   4        4.64        5.28      1.81 o
   2  18   4       23.71       23.98      2.64 o
   3  18   4        0.28        0.15      2.88 o
   1  19   4       43.69       53.19      4.50 o
   2  19   4        0.01       -2.06      2.06 o
   1   1   5       73.10       57.00      5.06 o
   2   1   5     3889.93     3852.05     25.33 o
   3   1   5      296.78      345.92      9.32 o
   4   1   5      154.95      165.55      9.61 o
   5   1   5       85.72       86.61      3.43 o
   6   1   5      878.00      869.48     11.80 o
   7   1   5      273.27      284.11      6.27 o
   8   1   5       51.50       53.06      3.97 o
   0   2   5        6.53        4.71      1.13 o
   1   2   5      394.19      365.07      7.21 o
   2   2   5      224.65      232.05     10.26 o
   3   2   5      438.71      562.79     27.29 o
   4   2   5     1225.62     1284.34     38.13 o
   5   2   5       40.86       30.00      2.08 o
   6   2   5      228.10      207.56      4.69 o
   7   2   5       25.01       22.59      2.11 o
   8   2   5        0.14       -1.10      1.13 o
   1   3   5      628.13      599.36      9.12 o
   2   3   5       88.34       85.93      5.38 o
   3   3   5       45.51       60.36      4.85 o
   4   3   5       32.57       50.89      5.63 o
   5   3   5       60.52       63.58      2.92 o
   6   3   5       94.21       97.19      3.58 o
   7   3   5        0.52       -1.30      1.30 o
   8   3   5       13.06       16.06      1.76 o
   0   4   5      655.60      771.96     41.11 o
   1   4   5       40.46       47.78      2.79 o
   2   4   5       76.89       67.05      5.26 o
   3   4   5       43.35       14.74      2.81 o
   4   4   5       74.20       89.26      7.12 o
   5   4   5       19.40       22.29      1.96 o
   6   4   5      119.82      108.63      3.77 o
   7   4   5        6.10        7.38      1.67 o
   8   4   5        4.82        5.02      1.79 o
   1   5   5     2220.73     2120.83     34.55 o
   2   5   5      268.12      469.03    192.38 o
   3   5   5      579.11      667.12     14.56 o
   4   5   5      593.00      677.00      9.38 o
   5   5   5      515.92      513.55      8.24 o
   6   5   5       47.53       50.28      4.18 o
   7   5   5       64.70       66.95      3.44 o
   0   6   5      102.27       73.34      4.75 o
   1   6   5      544.47      570.60     13.08 o
   2   6   5      172.70      163.68     12.81 o
   3   6   5        9.53       16.02      4.10 o
   4   6   5     1241.47     1358.02     11.92 o
   5   6   5       52.54       58.64      4.45 o
   6   6   5      145.68      154.31      9.95 o
   7   6   5       22.71       24.08      2.34 o
   1   7   5      233.36      293.31     10.21 o
   2   7   5    14674.52    14633.96    125.82 o
   3   7   5     1277.80     1324.77     28.24 o
   4   7   5        1.84        1.81      1.39 o
   5   7   5      217.92      205.10     11.58 o
   6   7   5       98.57       87.95      7.50 o
   7   7   5       24.49       27.68      2.92 o
   0   8   5        7.85        0.82      2.19 o
   1   8   5     5183.11     5831.40     68.39 o
   2   8   5     5171.59     5200.42     80.06 o
   3   8   5      244.04      236.92      8.24 o
   4   8   5       13.33        9.61      4.08 o
   5   8   5       19.76       14.18      3.80 o
   6   8   5       35.82       31.48      4.70 o
   7   8   5        0.41        0.92      1.10 o
   1   9   5      634.78      619.86     17.17 o
   2   9   5       72.24       51.64     10.07 o
   3   9   5       21.45       14.41      2.08 o
   4   9   5      334.67      357.16     13.18 o
   5   9   5      140.72      135.00      9.45 o
   6   9   5        6.91        7.86      3.00 o
   7   9   5        2.29        3.10      1.11 o
   0  10   5     2362.78     2474.09     52.30 o
   1  10   5     1107.76     1132.81     38.43 o
   2  10   5       41.85       39.68      2.99 o
   3  10   5        5.92        7.72      2.17 o
   4  10   5      218.84      196.21      7.67 o
   5  10   5        0.48       -1.96      1.96 o
   6  10   5       12.18       11.10      2.15 o
   7  10   5       16.51       28.06      3.24 o
   1  11   5        9.10        8.62      1.46 o
   2  11   5        8.25        6.04      1.70 o
   3  11   5      313.61      318.82      8.24 o
   4  11   5        0.02       -0.19      1.72 o
   5  11   5       93.65       94.05      5.15 o
   6  11   5       10.89       10.78      3.05 o
   0  12   5      350.05      356.79      8.06 o
   1  12   5      139.22      132.84      4.31 o
   2  12   5        1.02        6.23      2.37 o
   3  12   5      118.80      135.66      6.15 o
   4  12   5       18.32       19.58      2.42 o
   5  12   5       13.31       14.94      1.98 o
   6  12   5       30.86       30.87      3.73 o
   1  13   5      159.19      157.51      5.05 o
   2  13   5       44.55       47.09      3.41 o
   3  13   5      174.85      159.46      7.17 o
   4  13   5       29.36       25.11      2.53 o
   5  13   5        6.00        8.86      2.14 o
   6  13   5        5.54        9.85      2.34 o
   0  14   5      358.17      337.87     28.04 o
   1  14   5      143.52      144.09      5.50 o
   2  14   5        0.02        2.82      1.67 o
   3  14   5       60.70       55.31      4.49 o
   4  14   5       19.66       18.65      2.75 o
   5  14   5       52.27       49.83      3.30 o
   1  15   5        4.37        7.03      1.81 o
   2  15   5      255.66      248.04      8.67 o
   3  15   5        2.10        2.28      1.73 o
   4  15   5       16.29       14.06      2.85 o
   5  15   5       12.99       16.16      2.76 o
   0  16   5        7.32        6.42      3.08 o
   1  16   5        2.11        3.60      1.67 o
   2  16   5      119.13      117.15      5.85 o
   3  16   5        1.15       -0.88      3.62 o
   4  16   5        1.90        1.99      1.45 o
   1  17   5       74.22       87.76      3.99 o
   2  17   5       80.70       73.60      6.32 o
   3  17   5        0.94        1.87      1.57 o
   4  17   5       28.76       34.73      3.41 o
   0  18   5        1.03        1.76      2.47 o
   1  18   5        3.51        3.88      1.61 o
   2  18   5       26.95       25.05      2.46 o
   3  18   5       12.87       15.76      1.84 o
   1  19   5        0.41        4.41      2.07 o
   2  19   5       25.61       24.63      3.07 o
   0   0   6    31987.32    26233.32     81.58 o
   1   0   6     3317.89     3389.98     37.64 o
   2   0   6      160.73      232.77     10.26 o
   3   0   6      633.91      707.13     16.22 o
   4   0   6     1948.94     2027.68     47.45 o
   5   0   6      250.74      247.85      8.34 o
   6   0   6       93.20       90.19      4.55 o
   7   0   6       32.58       35.36      3.47 o
   1   1   6      343.14      176.46      8.93 o
   2   1   6     1032.95     1202.53     12.20 o
   3   1   6      474.48      428.65     10.77 o
   4   1   6       53.99       44.14      5.56 o
   5   1   6       57.90       47.26      2.64 o
   6   1   6      138.83      139.33      3.85 o
   7   1   6      185.61      182.18      4.96 o
   0   2   6      782.82      824.03     11.09 o
   1   2   6       29.76       20.26      2.13 o
   2   2   6      309.21      293.30      9.72 o
   3   2   6       23.99       19.20      2.86 o
   4   2   6      124.75      144.91     12.84 o
   5   2   6       12.60       12.38      1.61 o
   6   2   6        6.21        4.26      1.27 o
   7   2   6       39.55       40.02      2.58 o
   8   2   6        0.43        0.49      1.69 o
   1   3   6     1167.71      912.09     11.41 o
   2   3   6        0.10        8.32      2.41 o
   3   3   6      101.12      103.86      6.19 o
   4   3   6       32.33       57.74      4.96 o
   5   3   6       22.47       16.27      1.74 o
   6   3   6       27.88       26.54      1.98 o
   7   3   6       44.86       47.50      3.02 o
   8   3   6        1.64        5.25      1.82 o
   0   4   6      280.58      317.62      8.85 o
   1   4   6       10.09        2.63      1.19 o
   2   4   6     3611.30     3522.27     36.46 o
   3   4   6        5.35       11.21      2.17 o
   4   4   6       62.88       57.10      6.14 o
   5   4   6      709.40      710.44     10.50 o
   6   4   6       24.42       24.66      2.10 o
   7   4   6        5.47        6.40      1.73 o
   1   5   6       20.47       53.75      3.34 o
   2   5   6     1016.54     1036.20     20.94 o
   3   5   6      179.49      197.86      8.17 o
   4   5   6        5.60        8.49      1.57 o
   5   5   6      347.66      304.79      8.59 o
   6   5   6        1.03        0.91      2.80 o
   7   5   6        8.61        6.75      1.61 o
   0   6   6     2060.12     1969.11     24.80 o
   1   6   6      123.19       94.00     13.22 o
   2   6   6     1131.74     1236.61     35.20 o
   3   6   6       31.22       26.49      3.46 o
   4   6   6      362.62      383.44      8.66 o
   5   6   6       46.09       47.48      4.18 o
   6   6   6       45.19       48.52      5.98 o
   7   6   6      226.53      225.62      5.80 o
   1   7   6      583.53      687.73     12.83 o
   2   7   6     3382.60     3550.92     62.81 o
   3   7   6      216.80      182.41     10.93 o
   4   7   6        0.09       -2.29      2.65 o
   5   7   6        0.04       -0.42      1.64 o
   6   7   6       17.12       17.53      3.83 o
   7   7   6        3.41        3.30      1.30 o
   0   8   6     1151.53     1237.61     21.86 o
   1   8   6      251.05      251.26      8.29 o
   2   8   6       61.84       42.15      8.34 o
   3   8   6       12.53       21.96      2.46 o
   4   8   6      301.40      283.67     12.19 o
   5   8   6      103.63       83.32      7.56 o
   6   8   6        9.42        9.40      3.20 o
   7   8   6       27.77       37.81      2.43 o
   1   9   6       29.17       41.76      3.69 o
   2   9   6      491.13      458.91     25.44 o
   3   9   6       22.19       20.66      2.47 o
   4   9   6        4.30        0.40      1.82 o
   5   9   6        3.69        5.41      3.20 o
   6   9   6       25.65       24.01      4.09 o
   7   9   6        3.85        2.83      1.03 o
   0  10   6      862.62      951.28     32.61 o
   1  10   6      117.21       88.68     11.47 o
   2  10   6       41.81       39.94      3.01 o
   3  10   6      296.30      278.70      8.40 o
   4  10   6       23.81       19.33      4.04 o
   5  10   6       24.35       27.24      4.42 o
   6  10   6       48.68       61.85      4.00 o
   1  11   6       20.44       14.64      1.72 o
   2  11   6       12.92       20.64      2.63 o
   3  11   6     1168.01     1173.57     36.28 o
   4  11   6        4.84        4.74      2.23 o
   5  11   6       21.93       22.07      2.79 o
   6  11   6        7.32        7.66      1.84 o
   0  12   6       87.72      106.86      5.99 o
   1  12   6       24.79       24.97      2.29 o
   2  12   6      159.53      159.21      5.13 o
   3  12   6       46.34       46.70      3.28 o
   4  12   6        0.04       -1.46      1.46 o
   5  12   6       49.13       55.82      3.20 o
   6  12   6        7.92        9.14      2.51 o
   1  13   6        0.78        1.32      1.41 o
   2  13   6      165.19      159.11      5.86 o
   3  13   6      377.96      348.68     10.35 o
   4  13   6        9.18        9.15      1.85 o
   5  13   6        0.01       -3.29      3.29 o
   6  13   6       12.84       19.61      2.72 o
   0  14   6       95.70      109.58      8.71 o
   1  14   6       13.95       12.02      2.32 o
   2  14   6        0.97        0.50      1.84 o
   3  14   6       54.86       52.19      4.29 o
   4  14   6       26.36       23.82      2.97 o
   5  14   6        7.73       11.49      2.06 o
   1  15   6        2.08        2.34      1.63 o
   2  15   6        1.27        4.96      3.38 o
   3  15   6        1.88        1.67      1.95 o
   4  15   6        7.17        8.62      2.03 o
   5  15   6        0.14        1.23      1.73 o
   0  16   6        0.00        2.34      2.89 o
   1  16   6      122.54      113.27      4.76 o
   2  16   6        1.54        7.70      2.30 o
   3  16   6       48.31       42.88      3.57 o
   4  16   6       38.12       35.86      2.83 o
   1  17   6      144.32      145.96      4.92 o
   2  17   6        5.75        5.79      1.98 o
   3  17   6       12.34       15.24      2.32 o
   4  17   6        0.66       -0.97      1.61 o
   0  18   6       79.69       88.41      6.52 o
   1  18   6        4.40        4.34      2.72 o
   2  18   6        0.70        1.57      1.42 o
   3  18   6        0.11       -0.17      1.62 o
   1  19   6        9.59       12.51      2.69 o
   2  19   6        0.05       -1.79      1.87 o
   1   1   7     1029.13      935.96     21.69 o
   2   1   7       84.68       73.09      5.08 o
   3   1   7     2356.45     2539.32     27.02 o
   4   1   7       12.53       19.93      5.93 o
   5   1   7      524.41      547.23      8.31 o
   6   1   7       29.49       30.77      2.01 o
   7   1   7        5.55        4.77      1.23 o
   0   2   7      828.39      811.37     12.53 o
   1   2   7     3147.34     2994.65     27.41 o
   2   2   7      998.81      943.55     25.17 o
   3   2   7      428.13      445.44     19.21 o
   4   2   7        2.92        7.53      7.54 o
   5   2   7       56.52       62.52      2.90 o
   6   2   7      375.05      377.45      6.16 o
   7   2   7       32.23       31.36      1.99 o
   1   3   7      224.73      173.37      4.69 o
   2   3   7      393.30      425.98     23.78 o
   3   3   7      879.46     1040.74     22.17 o
   4   3   7        0.88        3.29      2.85 o
   5   3   7       15.66       13.34      1.64 o
   6   3   7       37.97       30.39      2.03 o
   7   3   7        4.01        4.96      1.46 o
   0   4   7     3292.49     3641.80     31.46 o
   1   4   7      536.61      554.93     13.38 o
   2   4   7      551.74      537.11     14.81 o
   3   4   7      454.57      448.26     15.18 o
   4   4   7       18.98       20.06      2.29 o
   5   4   7       34.59       26.99      2.94 o
   6   4   7      244.25      231.44      5.30 o
   7   4   7        3.76        3.47      1.42 o
   1   5   7      758.00      747.51     16.55 o
   2   5   7      542.94      538.75     15.51 o
   3   5   7      934.59     1049.46     24.01 o
   4   5   7       99.57      110.15      3.99 o
   5   5   7      282.45      288.93      8.37 o
   6   5   7       72.88       72.08      4.01 o
   7   5   7        0.16        1.34      1.37 o
   0   6   7     6118.21     5701.60     43.80 o
   1   6   7      384.51      402.21      9.64 o
   2   6   7      283.14      309.95     18.00 o
   3   6   7      653.85      762.69     17.03 o
   4   6   7       78.55       72.02      3.94 o
   5   6   7       28.90       23.78      3.13 o
   6   6   7       28.07       22.22      4.53 o
   7   6   7        3.62        5.56      1.49 o
   1   7   7      899.90     1004.00     16.01 o
   2   7   7      852.02      952.28     33.40 o
   3   7   7      202.99      222.90     12.06 o
   4   7   7      113.60      116.65      5.52 o
   5   7   7        0.37        1.03      1.69 o
   6   7   7        3.04        2.36      2.68 o
   7   7   7        0.34       -0.96      1.17 o
   0   8   7     1278.30     1111.94     21.55 o
   1   8   7     1236.45     1501.36     26.64 o
   2   8   7       80.24       84.05     10.93 o
   3   8   7      518.05      515.10     10.42 o
   4   8   7      191.97      191.63      7.11 o
   5   8   7       74.62       55.34      6.34 o
   6   8   7      136.29      121.52      8.44 o
   7   8   7        0.08       -0.68      1.22 o
   1   9   7       28.66       19.02      3.90 o
   2   9   7      372.02      458.68     39.36 o
   3   9   7      127.97      151.34      5.48 o
   4   9   7       77.51       76.59      4.99 o
   5   9   7       45.08       40.85      5.54 o
   6   9   7        3.35        2.20      2.49 o
   7   9   7       13.13       14.83      2.31 o
   0  10   7      257.47      275.48     17.99 o
   1  10   7        1.38        1.71      3.46 o
   2  10   7      209.46      213.28      6.49 o
   3  10   7     1482.45     1500.30     17.44 o
   4  10   7      456.16      452.04     33.34 o
   5  10   7      109.78      104.69      8.15 o
   6  10   7       26.45       20.84      3.72 o
   1  11   7       70.95       69.75      3.45 o
   2  11   7       47.14       46.55      3.36 o
   3  11   7      454.73      434.95     23.28 o
   4  11   7      102.22       92.71      5.38 o
   5  11   7      122.81      113.74      8.10 o
   6  11   7        9.27        9.69      1.87 o
   0  12   7       57.24       66.05      5.34 o
   1  12   7       17.01       17.48      2.06 o
   2  12   7      451.48      433.30      9.24 o
   3  12   7      167.37      169.89     11.17 o
   4  12   7        0.85        3.85      1.95 o
   5  12   7       15.96       13.51      2.41 o
   6  12   7        7.67        9.44      2.17 o
   1  13   7        1.81        3.81      1.77 o
   2  13   7       41.00       40.45      3.25 o
   3  13   7        7.01        7.47      2.53 o
   4  13   7        6.30        6.33      1.70 o
   5  13   7       69.74       68.38      3.97 o
   6  13   7       11.77       12.98      2.44 o
   0  14   7       13.70       12.10      4.28 o
   1  14   7       19.69       19.53      2.44 o
   2  14   7      109.08      102.92      5.82 o
   3  14   7       41.13       36.86      3.76 o
   4  14   7        4.45        6.35      2.06 o
   5  14   7        0.01        0.54      1.96 o
   1  15   7       47.85       48.28      3.39 o
   2  15   7       35.92       32.08      3.50 o
   3  15   7        6.45        3.24      2.00 o
   4  15   7        1.08        3.01      1.78 o
   5  15   7       43.62       43.14      3.89 o
   0  16   7      181.94      183.43     10.80 o
   1  16   7       52.38       52.63      3.37 o
   2  16   7      107.14      119.18      8.23 o
   3  16   7        0.24       -0.75      1.72 o
   4  16   7        2.62        5.07      1.55 o
   1  17   7       11.51        9.53      3.31 o
   2  17   7      116.08      123.16      5.25 o
   3  17   7       25.64       22.96      2.42 o
   0  18   7       12.39        8.68      3.14 o
   1  18   7        7.15        9.09      2.66 o
   2  18   7       26.44       23.61      2.16 o
   3  18   7        7.23       11.04      2.31 o
   1  19   7       12.17        7.13      2.30 o
   0   0   8     9472.11     7904.31     81.60 o
   1   0   8      691.18      467.31      9.29 o
   2   0   8      282.46      253.98      9.55 o
   3   0   8        3.88        4.11      8.42 o
   4   0   8      101.89       68.37      9.87 o
   5   0   8        1.33        1.72      1.57 o
   6   0   8      339.12      369.64     11.60 o
   7   0   8       29.99       30.49      2.46 o
   1   1   8      474.44      448.17     11.13 o
   2   1   8      769.08      761.23     13.60 o
   3   1   8      669.37      650.75     14.29 o
   4   1   8      490.31      473.97     24.79 o
   5   1   8        0.00        2.33      1.26 o
   6   1   8       40.14       43.37      2.29 o
   7   1   8      178.05      192.07      4.20 o
   0   2   8     4530.77     4718.83     47.89 o
   1   2   8      320.72      399.72     12.85 o
   2   2   8      240.60      323.56     15.49 o
   3   2   8      300.13      332.81     17.36 o
   4   2   8       38.38       36.28      4.87 o
   5   2   8      217.55      236.36      5.35 o
   6   2   8      154.63      152.90      3.97 o
   7   2   8       52.10       56.16      2.66 o
   1   3   8     3484.66     3480.44     27.77 o
   2   3   8     3185.51     3190.03     35.50 o
   3   3   8     2364.92     2577.83     35.85 o
   4   3   8       34.66       25.00      4.54 o
   5   3   8      684.48      714.84     11.00 o
   6   3   8       19.20       13.92      1.55 o
   7   3   8      113.85      115.32      4.19 o
   0   4   8      789.20      566.08     17.27 o
   1   4   8      649.29      667.54     10.14 o
   2   4   8     1418.83     1577.95     25.97 o
   3   4   8      435.95      413.71     14.96 o
   4   4   8        0.34        7.52      2.36 o
   5   4   8       23.91       20.50      1.98 o
   6   4   8      163.30      171.12      6.41 o
   7   4   8        0.58       -0.70      1.31 o
   1   5   8      302.27      257.61      7.61 o
   2   5   8      437.91      523.22     15.65 o
   3   5   8       42.57       25.64     10.64 o
   4   5   8       11.92        9.49      1.59 o
   5   5   8      343.74      292.52      9.77 o
   6   5   8       43.62       43.64      3.26 o
   7   5   8        0.26        1.70      1.27 o
   0   6   8     2322.61     2812.99     46.76 o
   1   6   8      383.98      404.08      9.29 o
   2   6   8       23.20       21.27      5.96 o
   3   6   8        2.81        3.50      7.57 o
   4   6   8       54.98       53.72      3.55 o
   5   6   8       16.83       12.33      2.61 o
   6   6   8      126.30      114.28      4.86 o
   7   6   8       55.43       60.85      2.94 o
   1   7   8      349.47      374.96     16.40 o
   2   7   8     1303.55     1242.71     38.52 o
   3   7   8       88.66      114.08      8.79 o
   4   7   8       88.08       73.76      4.57 o
   5   7   8       13.95       13.65      2.71 o
   6   7   8       80.27       83.22      5.62 o
   7   7   8        3.43        4.45      1.21 o
   0   8   8        0.69        0.09      9.44 o
   1   8   8      280.84      305.13      9.76 o
   2   8   8      338.77      362.72     22.33 o
   3   8   8      102.78      105.46      4.67 o
   4   8   8      235.41      205.97      8.11 o
   5   8   8       12.42        9.82      3.26 o
   6   8   8       31.78       29.38      5.78 o
   7   8   8       14.17       18.96      1.46 o
   1   9   8       74.89      113.57      7.92 o
   2   9   8      171.36      163.29      6.89 o
   3   9   8      388.44      451.80      9.38 o
   4   9   8       32.93       23.32      4.61 o
   5   9   8       27.48       36.66      5.25 o
   6   9   8        2.69       -0.45      2.09 o
   7   9   8       14.83       15.39      2.46 o
   0  10   8        7.80        4.21      4.08 o
   1  10   8       22.94       24.28      2.58 o
   2  10   8      179.90      183.73      6.64 o
   3  10   8      308.27      285.77      7.74 o
   4  10   8       83.40       77.15      8.35 o
   5  10   8       47.92       53.38      5.85 o
   6  10   8       58.18       65.34      3.85 o
   1  11   8      763.35      753.26     11.47 o
   2  11   8      231.19      227.63      7.03 o
   3  11   8     1771.80     1792.09     22.46 o
   4  11   8       11.07       14.52      2.68 o
   5  11   8       23.54       19.71      4.21 o
   6  11   8       22.96       26.24      2.62 o
   0  12   8       63.88       64.68      7.76 o
   1  12   8        1.04        3.59      1.76 o
   2  12   8      178.84      165.60      5.88 o
   3  12   8       61.21       69.81      4.73 o
   4  12   8       18.20       16.80      3.20 o
   5  12   8       49.95       45.83      3.58 o
   6  12   8        3.23        4.42      2.19 o
   1  13   8       14.76       15.86      2.79 o
   2  13   8      365.50      353.09     10.34 o
   3  13   8      441.03      423.16     13.19 o
   4  13   8       10.28       14.07      2.56 o
   5  13   8       44.95       47.14      3.45 o
   0  14   8      138.43      124.63      9.34 o
   1  14   8       29.81       27.95      3.38 o
   2  14   8        8.93        8.03      2.31 o
   3  14   8       16.68       18.14      2.85 o
   4  14   8       41.92       38.07      3.51 o
   5  14   8        0.05        1.59      2.01 o
   1  15   8        0.75       -0.44      1.61 o
   2  15   8       23.33       26.14      3.30 o
   3  15   8        9.56       10.01      2.28 o
   4  15   8        4.49        5.45      1.85 o
   5  15   8       21.16       26.10      3.01 o
   0  16   8       15.48       15.34      3.92 o
   1  16   8       20.30       21.15      3.01 o
   2  16   8       25.41       30.70      6.27 o
   3  16   8        2.46        1.53      1.60 o
   4  16   8       16.67       17.46      2.06 o
   1  17   8        5.43       -2.74      2.74 o
   2  17   8       37.03       38.34      3.11 o
   3  17   8       13.29       10.46      1.79 o
   0  18   8       33.48       28.46      2.62 o
   1  18   8        1.16       -0.12      2.17 o
   2  18   8        0.03       -2.31      2.31 o
   1   1   9     1457.00     1420.89     14.75 o
   2   1   9      628.04      669.62     13.28 o
   3   1   9     1120.44     1231.10     23.26 o
   4   1   9       13.90       14.82      6.30 o
   5   1   9        1.90        2.43      2.25 o
   6   1   9       29.88       28.43      1.91 o
   7   1   9       16.99       20.40      1.58 o
   0   2   9      520.65      441.24     11.30 o
   1   2   9        7.06       12.60      1.26 o
   2   2   9      169.44      172.35     11.95 o
   3   2   9      130.22      129.60      8.24 o
   4   2   9      372.67      432.45     20.52 o
   5   2   9       18.77       17.98      2.09 o
   6   2   9      207.38      194.73      4.36 o
   7   2   9        0.01       -1.11      1.11 o
   1   3   9     1683.59     1720.83     16.25 o
   2   3   9        9.58        2.39      2.36 o
   3   3   9       49.47       54.45      5.54 o
   4   3   9      500.99      479.93     11.10 o
   5   3   9       21.88       19.68      1.91 o
   6   3   9       55.07       58.30      2.54 o
   7   3   9        0.97        2.57      1.13 o
   0   4   9     1225.45     1236.01     23.24 o
   1   4   9      136.96      112.49      4.44 o
   2   4   9      248.93      338.99     12.60 o
   3   4   9      319.17      303.45     13.12 o
   4   4   9        8.77        9.39      1.87 o
   5   4   9        1.08       -0.46      1.54 o
   6   4   9       68.81       78.65      3.59 o
   7   4   9        0.00       -0.30      1.75 o
   1   5   9        2.16        4.31      1.90 o
   2   5   9      878.95      764.94     19.52 o
   3   5   9       22.02       19.06      4.48 o
   4   5   9       35.03       35.76      2.97 o
   5   5   9       66.15       62.83      4.81 o
   6   5   9       17.69       14.11      2.39 o
   7   5   9       32.50       27.15      2.12 o
   0   6   9     1970.02     1934.78     27.81 o
   1   6   9       57.45       64.31      3.78 o
   2   6   9        1.39       -4.30      4.30 o
   3   6   9        7.32       22.64      4.63 o
   4   6   9      129.37      158.38      6.13 o
   5   6   9       18.41       18.04      3.01 o
   6   6   9       38.90       41.36      3.07 o
   7   6   9        0.74        1.71      1.19 o
   1   7   9      114.22      136.18      6.39 o
   2   7   9      898.04      867.98     32.98 o
   3   7   9       60.87       46.97      3.59 o
   4   7   9       17.23       16.57      2.57 o
   5   7   9       12.59        9.52      2.60 o
   6   7   9        6.13        6.77      2.48 o
   7   7   9        5.14        8.40      1.77 o
   0   8   9       17.09       29.73      4.11 o
   1   8   9       31.07       22.62      4.27 o
   2   8   9      185.46      208.54     16.79 o
   3   8   9        5.38        7.01      2.69 o
   4   8   9      125.34      115.66      6.23 o
   5   8   9      184.98      149.32     10.09 o
   6   8   9       25.26       26.15      3.30 o
   7   8   9        6.19        5.32      1.14 o
   1   9   9     1380.68     1570.27     71.61 o
   2   9   9      344.40      414.01      8.62 o
   3   9   9       36.17       39.26      3.19 o
   4   9   9        2.47        0.00      2.78 o
   5   9   9        1.96        2.95      2.64 o
   6   9   9        5.20        5.78      1.85 o
   0  10   9       40.30       52.76      4.64 o
   1  10   9       13.31       14.80      2.35 o
   2  10   9      107.00      121.27      5.52 o
   3  10   9       45.47       48.45      3.79 o
   4  10   9      133.73      113.06      8.79 o
   5  10   9       34.75       34.29      4.98 o
   6  10   9       77.51       77.74      6.03 o
   1  11   9      196.62      194.78      5.57 o
   2  11   9       56.05       53.46      3.64 o
   3  11   9      146.20      149.58      6.75 o
   4  11   9        5.90        2.78      2.13 o
   5  11   9       97.68       93.67      7.33 o
   6  11   9       21.12       14.89      2.04 o
   0  12   9      626.97      544.79     18.03 o
   1  12   9       40.91       42.55      2.95 o
   2  12   9      605.03      578.14     12.87 o
   3  12   9       19.05       18.74      2.99 o
   4  12   9      109.35      100.18      5.32 o
   5  12   9        8.82        6.17      1.88 o
   6  12   9        0.18        0.87      1.84 o
   1  13   9        6.37        5.76      1.89 o
   2  13   9      167.76      159.90      7.10 o
   3  13   9       14.28       10.88      2.57 o
   4  13   9        9.07        5.39      1.67 o
   5  13   9       22.13       16.13      2.37 o
   0  14   9       25.98       23.90      4.69 o
   1  14   9      160.61      159.78      7.39 o
   2  14   9       19.33       18.97      2.94 o
   3  14   9       38.75       29.74      3.32 o
   4  14   9      286.97      257.04      7.61 o
   5  14   9       55.14       43.52      4.23 o
   1  15   9      154.21      143.98      6.91 o
   2  15   9       38.61       32.03      4.05 o
   3  15   9       83.01       83.05      7.48 o
   4  15   9        2.31        1.53      1.71 o
   0  16   9        0.08       -2.69      2.69 o
   1  16   9        0.41       -3.05      3.20 o
   2  16   9        1.33        3.48      1.91 o
   3  16   9       14.13        9.88      2.07 o
   4  16   9        2.82        5.64      2.14 o
   1  17   9       21.57       19.33      3.84 o
   2  17   9       20.57       24.77      3.77 o
   3  17   9        5.12        4.81      1.45 o
   0  18   9       10.67        9.03      2.39 o
   1  18   9        1.96        2.51      2.45 o
   2  18   9        5.55        2.88      2.08 o
   0   0  10     1281.07     1666.71     20.36 o
   1   0  10     2247.96     2177.94     26.93 o
   2   0  10     1783.52     1851.62     27.88 o
   3   0  10     3231.07     3315.40     60.72 o
   4   0  10        3.02       -0.75      3.79 o
   5   0  10       28.50       25.79      3.15 o
   6   0  10        0.89        2.22      5.76 o
   7   0  10        4.75        4.69      1.78 o
   1   1  10      462.51      614.85     10.25 o
   2   1  10      248.17      280.67      9.06 o
   3   1  10     1557.18     1484.62     22.98 o
   4   1  10      323.70      333.33     22.04 o
   5   1  10        0.15        2.82      2.00 o
   6   1  10       92.40       92.49      3.38 o
   7   1  10       35.66       29.24      2.34 o
   0   2  10     3099.23     2492.51     24.46 o
   1   2  10     2087.38     2133.57     22.15 o
   2   2  10     1293.80     1439.77     35.31 o
   3   2  10      169.30      161.79      9.52 o
   4   2  10       38.44       33.94      3.11 o
   5   2  10      307.54      301.51      6.80 o
   6   2  10        0.69       -1.09      1.19 o
   7   2  10      140.16      155.89      4.62 o
   1   3  10     1849.44     2307.17     42.25 o
   2   3  10      129.11      136.47      7.97 o
   3   3  10       25.26       32.30      5.38 o
   4   3  10      327.75      318.19      9.66 o
   5   3  10       15.67       16.67      1.92 o
   6   3  10        9.33        7.83      1.64 o
   7   3  10       59.12       66.62      2.33 o
   0   4  10     2654.52     2534.35     30.50 o
   1   4  10     1405.18     1573.78     21.35 o
   2   4  10     2951.44     2970.03     37.80 o
   3   4  10      454.65      491.88     17.10 o
   4   4  10      276.89      250.56      5.72 o
   5   4  10       88.40       99.59      5.84 o
   6   4  10        0.39       -1.33      1.33 o
   7   4  10        0.78       -0.80      1.26 o
   1   5  10      171.84      168.09      5.96 o
   2   5  10      273.90      357.17     13.71 o
   3   5  10      116.94      112.29      8.78 o
   4   5  10      235.48      242.75      6.82 o
   5   5  10        3.62        3.24      2.11 o
   6   5  10        0.51        0.07      1.39 o
   7   5  10        2.57        2.63      1.14 o
   0   6  10     2999.75     3135.51     45.82 o
   1   6  10      164.51      217.22      6.98 o
   2   6  10       97.48      125.02     12.72 o
   3   6  10        0.51        1.96      2.08 o
   4   6  10     1254.08     1296.85     18.12 o
   5   6  10       56.31       48.19      4.37 o
   6   6  10       40.77       39.29      2.93 o
   7   6  10       11.51       20.57      2.57 o
   1   7  10      500.36      584.83     13.62 o
   2   7  10       20.89       23.35      6.37 o
   3   7  10      175.97      239.30     10.55 o
   4   7  10      396.02      377.92     10.98 o
   5   7  10      242.91      216.17      8.54 o
   6   7  10        1.47        2.54      1.66 o
   7   7  10        1.84        0.40      1.59 o
   0   8  10      138.30      104.39      7.38 o
   1   8  10        4.22        0.05      6.04 o
   2   8  10      148.98      142.67      9.82 o
   3   8  10       17.53       15.69      2.52 o
   4   8  10      334.82      269.47      9.40 o
   5   8  10       76.21       63.80      6.96 o
   6   8  10        0.53        6.17      2.81 o
   7   8  10        0.70        4.77      1.86 o
   1   9  10        2.62       -0.67      2.37 o
   2   9  10       23.30       30.99      2.80 o
   3   9  10       15.83       14.22      4.90 o
   4   9  10      370.47      344.12     15.11 o
   5   9  10       52.52       45.87      5.81 o
   6   9  10       14.61       14.97      3.54 o
   0  10  10       43.55       46.79      4.87 o
   1  10  10        0.03        1.33      1.66 o
   2  10  10       73.58       84.59      6.15 o
   3  10  10      108.94      105.30      5.72 o
   4  10  10      112.42       89.94      7.97 o
   5  10  10        6.47        9.35      3.27 o
   6  10  10       41.80       38.76      4.48 o
   1  11  10      118.41      107.98      5.39 o
   2  11  10        9.44       -7.06      7.06 o
   3  11  10        0.23        2.95      3.63 o
   4  11  10       38.52       41.17      5.02 o
   5  11  10        2.81        1.23      2.24 o
   6  11  10      114.07      126.34      4.68 o
   0  12  10       12.86       18.66      4.46 o
   1  12  10       30.11       24.87      3.32 o
   2  12  10       28.04       30.77      3.41 o
   3  12  10       97.15      102.85      5.55 o
   4  12  10       90.09       95.38      7.39 o
   5  12  10        7.88        9.25      2.05 o
   6  12  10        1.32        5.69      2.18 o
   1  13  10        1.11       -1.91      1.91 o
   2  13  10        2.61        3.49      2.02 o
   3  13  10        2.51        2.00      1.89 o
   4  13  10       79.30       69.16      3.74 o
   5  13  10        5.34        3.65      1.54 o
   0  14  10       77.89       77.15      7.59 o
   1  14  10       43.63       36.26      3.77 o
   2  14  10        3.15        4.06      3.38 o
   3  14  10       19.57       11.92      2.55 o
   4  14  10      487.81      480.87     13.62 o
   5  14  10        0.16        2.17      1.78 o
   1  15  10        0.02       -1.56      1.56 o
   2  15  10        1.44        1.59      1.75 o
   3  15  10       92.80       86.15      4.68 o
   4  15  10      111.64      121.66      4.59 o
   0  16  10       36.61       36.68      5.13 o
   1  16  10       32.79       28.68      3.11 o
   2  16  10       34.85       34.12      3.10 o
   3  16  10       66.58       72.83      3.85 o
   4  16  10      147.74      161.32      6.28 o
   1  17  10       73.30       70.05      6.29 o
   2  17  10        4.70        2.51      2.32 o
   3  17  10       21.25       21.20      3.11 o
   0  18  10        7.91       10.33      2.65 o
   1  18  10       26.82       23.90      2.75 o
   2  18  10       16.42       14.91      2.73 o
   1   1  11      758.56      689.51      9.93 o
   2   1  11     1825.13     1899.60     24.20 o
   3   1  11       31.92       27.43      3.70 o
   4   1  11       18.11       15.08      3.01 o
   5   1  11      222.19      220.41      8.19 o
   6   1  11      122.26      123.78      4.26 o
   7   1  11        1.08        1.20      1.41 o
   0   2  11        0.33       -1.04      1.43 o
   1   2  11       49.67       50.95      3.17 o
   2   2  11       45.60       54.27      4.40 o
   3   2  11      223.25      218.98     11.37 o
   4   2  11       73.14       82.10      4.78 o
   5   2  11       47.30       47.94      3.24 o
   6   2  11      126.42      132.38      4.40 o
   7   2  11        3.19        0.50      1.52 o
   1   3  11     1171.22     1304.39     20.61 o
   2   3  11     1270.40     1258.01     24.56 o
   3   3  11        1.88       -3.58      3.58 o
   4   3  11      296.14      287.35      6.98 o
   5   3  11        9.53        6.18      1.71 o
   6   3  11       12.28        6.71      1.82 o
   7   3  11        0.15       -0.80      1.30 o
   0   4  11      665.05      755.04     20.77 o
   1   4  11     2042.92     1878.90     19.32 o
   2   4  11      433.32      342.45     15.38 o
   3   4  11      290.01      247.95     12.49 o
   4   4  11      148.40      154.35      5.46 o
   5   4  11      274.24      263.67      9.48 o
   6   4  11        9.03        5.97      1.45 o
   7   4  11       14.92       23.90      3.34 o
   1   5  11     1268.51     1375.19     25.36 o
   2   5  11       58.51       53.36      5.76 o
   3   5  11        0.81        8.65      2.96 o
   4   5  11       25.25       23.72      2.80 o
   5   5  11       64.32       68.26      5.22 o
   6   5  11      116.09      115.35      7.14 o
   7   5  11        0.13       -1.98      1.98 o
   0   6  11      169.17      229.18     10.53 o
   1   6  11       61.15       65.63      4.17 o
   2   6  11       50.23       40.88      8.31 o
   3   6  11       91.09       88.19      4.26 o
   4   6  11       67.61       72.18      4.25 o
   5   6  11        1.07        2.18      3.37 o
   6   6  11       97.02      101.73      6.53 o
   7   6  11        0.26        8.12      2.41 o
   1   7  11      416.03      427.39     16.71 o
   2   7  11      557.45      547.77     27.39 o
   3   7  11        0.19       -0.16      2.45 o
   4   7  11       56.85       58.14      6.18 o
   5   7  11      196.30      189.33      8.03 o
   6   7  11       94.82       88.68      7.22 o
   7   7  11       15.07       14.03      2.49 o
   0   8  11      394.85      385.81     14.48 o
   1   8  11       19.60       11.06      3.31 o
   2   8  11       70.41       69.88      7.56 o
   3   8  11       27.24       30.13      3.11 o
   4   8  11        8.90        8.49      2.35 o
   5   8  11       48.74       45.51      5.94 o
   6   8  11       29.94       23.47      4.06 o
   7   8  11        3.91        8.15      1.42 o
   1   9  11        0.00        1.59      1.99 o
   2   9  11       48.97       52.44      3.40 o
   3   9  11       88.83       95.01      5.73 o
   4   9  11        0.39        0.33      2.27 o
   5   9  11      145.88      132.72      9.25 o
   6   9  11        2.42        2.74      2.11 o
   0  10  11       90.43       84.57      5.85 o
   1  10  11       27.00       39.15      3.36 o
   2  10  11       13.43        4.40      2.46 o
   3  10  11       59.42       65.61      4.66 o
   4  10  11       67.93       55.65      6.20 o
   5  10  11        8.69        3.38      2.67 o
   6  10  11        3.90        2.71      2.04 o
   1  11  11       86.90       84.07      4.78 o
   2  11  11      264.21      281.55     13.01 o
   3  11  11      116.09      110.80      5.94 o
   4  11  11       24.67       22.35      4.18 o
   5  11  11        1.94        4.80      2.45 o
   6  11  11        4.30        4.81      1.52 o
   0  12  11      921.25      925.16     23.96 o
   1  12  11      177.82      174.39      7.59 o
   2  12  11       42.07       45.01      7.49 o
   3  12  11       79.33       85.60      5.14 o
   4  12  11       77.82       82.11      6.67 o
   5  12  11        8.10        2.85      1.52 o
   6  12  11        2.40        1.54      1.81 o
   1  13  11        9.92       10.87      2.52 o
   2  13  11        0.91        1.60      1.87 o
   3  13  11        1.27        1.45      1.72 o
   4  13  11        1.61        3.43      1.82 o
   5  13  11        0.08        0.10      1.26 o
   0  14  11       30.69       21.56      4.63 o
   1  14  11        0.40        2.78      2.18 o
   2  14  11        7.44        8.90      2.44 o
   3  14  11       15.43       13.54      2.39 o
   4  14  11      118.45      111.71      7.08 o
   5  14  11       31.98       38.04      3.66 o
   1  15  11        0.31       -0.04      1.73 o
   2  15  11      175.20      156.70      8.52 o
   3  15  11      187.59      168.79      6.08 o
   4  15  11        1.41        2.90      2.21 o
   0  16  11       41.88       44.00      5.56 o
   1  16  11        0.19        1.89      1.81 o
   2  16  11       13.65       11.67      3.24 o
   3  16  11       27.40       27.47      3.36 o
   1  17  11       16.71       12.89      3.26 o
   2  17  11        0.19        0.90      2.04 o
   3  17  11        0.07       -0.49      1.62 o
   0  18  11       61.21       49.64      3.99 o
   1  18  11        1.14        2.82      1.95 o
   2  18  11        0.19        1.33      1.59 o
   0   0  12    12467.45    13651.13     98.82 o
   1   0  12     1840.52     1822.55     22.26 o
   2   0  12     1374.61     1408.52     37.25 o
   3   0  12      701.73      740.67     30.56 o
   4   0  12       91.56       96.54      9.60 o
   5   0  12      229.80      241.14     12.27 o
   6   0  12       65.08       70.66      8.55 o
   7   0  12      140.49      152.85      7.95 o
   1   1  12      775.97      612.83      8.94 o
   2   1  12      489.25      601.15     14.17 o
   3   1  12      240.80      227.34     17.22 o
   4   1  12        0.64        4.65      2.39 o
   5   1  12      208.46      236.06      9.11 o
   6   1  12       76.75       86.74      3.53 o
   7   1  12        6.00        5.83      2.38 o
   0   2  12       32.31       65.65      3.45 o
   1   2  12      216.60      207.80      5.32 o
   2   2  12      137.35      134.22      6.76 o
   3   2  12      761.24      804.90     18.13 o
   4   2  12      310.91      333.69     14.13 o
   5   2  12      620.54      624.21     33.51 o
   6   2  12       23.81       20.62      3.09 o
   7   2  12       29.25       31.40      2.84 o
   1   3  12      174.40      169.90      5.34 o
   2   3  12       71.50       28.57      4.17 o
   3   3  12      134.88      124.97      7.49 o
   4   3  12       23.17       13.39      3.78 o
   5   3  12       23.53       26.44      3.51 o
   6   3  12        8.98       12.05      2.57 o
   7   3  12        0.55       -0.33      1.14 o
   0   4  12      103.27      144.16      6.03 o
   1   4  12       32.25       30.56      2.75 o
   2   4  12      283.79      276.50     12.35 o
   3   4  12        3.19        5.61      2.34 o
   4   4  12       19.36       16.86      2.80 o
   5   4  12       67.04       74.42      5.32 o
   6   4  12        0.11        0.27      3.60 o
   7   4  12       57.29       60.64      3.31 o
   1   5  12      479.34      606.74     12.08 o
   2   5  12      816.14      893.27     22.69 o
   3   5  12        6.95        4.68      1.44 o
   4   5  12      286.73      252.08      7.11 o
   5   5  12       73.81       67.44      5.09 o
   6   5  12       50.49       55.95      4.67 o
   7   5  12       13.93       16.59      2.77 o
   0   6  12      644.41      758.66     33.00 o
   1   6  12       47.56       54.25      3.91 o
   2   6  12        1.81        2.02      3.30 o
   3   6  12      178.64      184.78      8.41 o
   4   6  12        0.87       -0.50      1.53 o
   5   6  12      115.61      112.88      6.31 o
   6   6  12       91.86       99.72      5.41 o
   7   6  12        7.64       12.04      2.48 o
   1   7  12       27.62       35.08      3.85 o
   2   7  12       34.72       51.33      6.29 o
   3   7  12       40.32       39.83      3.59 o
   4   7  12        1.94        6.08      2.44 o
   5   7  12      346.85      311.79     10.13 o
   6   7  12        9.65       10.26      3.04 o
   7   7  12        8.48        8.65      2.06 o
   0   8  12       69.60       89.19      7.35 o
   1   8  12      398.32      386.98     15.67 o
   2   8  12      132.32      125.76      4.22 o
   3   8  12       20.03       18.31      3.02 o
   4   8  12       10.14        7.89      4.98 o
   5   8  12       51.75       52.88      6.22 o
   6   8  12        8.07        9.42      2.77 o
   1   9  12     1119.65     1129.59     18.55 o
   2   9  12       18.39       12.57      1.85 o
   3   9  12      627.93      652.41     22.78 o
   4   9  12        7.59        5.36      3.30 o
   5   9  12        9.29        9.98      3.39 o
   6   9  12        0.03        1.42      2.54 o
   0  10  12       69.29       71.43      5.62 o
   1  10  12       52.97       44.28      3.97 o
   2  10  12       25.60       31.88      3.79 o
   3  10  12       96.22       83.64      7.55 o
   4  10  12      120.54       98.68      8.11 o
   5  10  12       34.05       33.34      4.57 o
   6  10  12        0.30       -0.02      1.49 o
   1  11  12      159.86      147.49      6.24 o
   2  11  12       52.80       48.35      4.05 o
   3  11  12      270.13      315.95      9.52 o
   4  11  12       84.32      108.79      8.30 o
   5  11  12        0.26       -1.59      2.31 o
   6  11  12        5.05        3.74      1.26 o
   0  12  12        1.86        5.38      3.20 o
   1  12  12        3.46        5.12      2.29 o
   2  12  12       28.98       30.93      3.25 o
   3  12  12        0.03        5.24      1.98 o
   4  12  12        0.14        3.44      2.79 o
   5  12  12        0.22        0.49      1.43 o
   1  13  12      118.91      112.20      6.48 o
   2  13  12       20.88       20.42      4.17 o
   3  13  12       81.54       84.57      4.83 o
   4  13  12       65.72       76.40      4.18 o
   5  13  12        2.15        6.90      1.94 o
   0  14  12      291.34      251.56     12.84 o
   1  14  12       58.45       38.71      3.88 o
   2  14  12        0.70        0.63      3.19 o
   3  14  12       40.33       49.11      3.64 o
   4  14  12       17.00       19.60      3.26 o
   1  15  12       50.37       48.29      3.87 o
   2  15  12        0.00        2.87      2.83 o
   3  15  12       49.16       50.26      3.42 o
   4  15  12        5.72        5.16      1.40 o
   0  16  12       38.97       40.28      3.60 o
   1  16  12      281.91      293.58      8.08 o
   2  16  12       72.51       70.76      5.92 o
   3  16  12        3.84        3.15      2.18 o
   1  17  12        1.42        2.04      2.38 o
   2  17  12       18.05       14.56      2.00 o
   3  17  12        4.99        6.69      2.00 o
   1  18  12        0.43        1.70      1.89 o
   1   1  13     2574.48     2631.94     37.66 o
   2   1  13        6.15        6.44      5.67 o
   3   1  13       54.59       47.52      8.69 o
   4   1  13        4.39        7.34      2.76 o
   5   1  13        0.09        3.33      3.29 o
   6   1  13       12.03       10.99      2.54 o
   7   1  13        4.36        5.66      2.79 o
   0   2  13      481.82      546.01     11.47 o
   1   2  13     2874.89     2944.34     20.57 o
   2   2  13        3.95        6.36      2.43 o
   3   2  13      544.31      493.27     14.54 o
   4   2  13       71.18       65.87      5.21 o
   5   2  13      107.03      112.67      9.15 o
   6   2  13       75.63       76.76      5.04 o
   7   2  13       19.69       20.95      2.42 o
   1   3  13       22.44       23.85      2.06 o
   2   3  13      186.16      186.33      8.30 o
   3   3  13       27.19       25.19      3.82 o
   4   3  13      970.23      953.50     27.61 o
   5   3  13        1.58        1.19      2.25 o
   6   3  13        7.66        5.82      2.24 o
   7   3  13        0.63        0.26      1.16 o
   0   4  13       18.50       30.12      5.57 o
   1   4  13      942.20     1006.10     18.95 o
   2   4  13      683.35      694.84     19.92 o
   3   4  13       78.02       76.37      4.65 o
   4   4  13      393.95      363.05      8.54 o
   5   4  13      439.06      408.56     11.78 o
   6   4  13        4.14        1.92      1.83 o
   7   4  13        8.74        9.64      1.93 o
   1   5  13      387.17      369.20     11.95 o
   2   5  13       58.53       75.77      7.04 o
   3   5  13       12.89       12.68      1.96 o
   4   5  13       33.93       20.16      2.46 o
   5   5  13      151.03      133.65      6.90 o
   6   5  13      104.52      101.47      5.47 o
   7   5  13        3.62        2.12      1.83 o
   0   6  13      241.31      218.81     10.98 o
   1   6  13      712.25      702.49     17.90 o
   2   6  13       38.42       28.82      4.92 o
   3   6  13       44.04       41.64      3.52 o
   4   6  13       80.09       74.41      5.29 o
   5   6  13      244.46      201.39      8.30 o
   6   6  13      226.61      211.20      7.61 o
   7   6  13       17.44       19.65      2.74 o
   1   7  13      124.99      134.48      9.48 o
   2   7  13       86.39      121.86      4.96 o
   3   7  13      224.91      219.65      7.48 o
   4   7  13        7.66        2.53      2.10 o
   5   7  13       82.89       66.80      4.96 o
   6   7  13        9.18        5.68      2.70 o
   0   8  13     1201.62     1303.59     28.14 o
   1   8  13      240.65      222.20      6.60 o
   2   8  13      111.47      121.86      4.24 o
   3   8  13      354.81      353.91      9.28 o
   4   8  13       66.72       67.67      5.01 o
   5   8  13        1.72        0.59      2.48 o
   6   8  13        0.01        1.42      2.34 o
   1   9  13       43.94       42.73      3.19 o
   2   9  13      304.56      346.19      7.45 o
   3   9  13       12.00       28.11      4.83 o
   4   9  13       22.22       19.60      4.43 o
   5   9  13        1.83        3.64      2.63 o
   6   9  13        5.11        0.63      2.04 o
   0  10  13      131.39      142.83      7.79 o
   1  10  13      185.31      187.65      6.26 o
   2  10  13        0.36       -2.57      2.57 o
   3  10  13      272.50      288.98     13.45 o
   4  10  13       26.76       25.11      4.52 o
   5  10  13       14.66       14.05      3.53 o
   6  10  13        0.79       -0.80      1.75 o
   1  11  13        2.29        0.25      1.57 o
   2  11  13       41.12       34.66      3.71 o
   3  11  13        0.15       -3.32      3.32 o
   4  11  13        8.18       14.24      3.30 o
   5  11  13       17.08       16.09      3.15 o
   6  11  13        6.55        8.30      1.51 o
   0  12  13      458.44      441.96     16.91 o
   1  12  13       60.94       61.03      4.18 o
   2  12  13        3.95        4.23      1.71 o
   3  12  13      268.09      276.46      9.71 o
   4  12  13      245.97      257.21      8.43 o
   5  12  13        4.43        5.69      1.57 o
   1  13  13       31.95       29.86      3.54 o
   2  13  13        3.34        2.85      2.62 o
   3  13  13        7.66        7.04      1.97 o
   4  13  13        0.02       -0.60      1.42 o
   5  13  13       10.32       12.14      1.58 o
   0  14  13      195.69      164.61     10.56 o
   1  14  13       20.87       20.36      3.13 o
   2  14  13       42.11       52.70      5.99 o
   3  14  13        1.05        3.11      1.72 o
   4  14  13       20.02       24.85      5.80 o
   1  15  13        5.34        7.25      2.37 o
   2  15  13        4.66        3.33      3.06 o
   3  15  13       14.66       13.95      2.01 o
   0  16  13       81.60       65.33      5.92 o
   1  16  13       38.30       42.70      3.35 o
   2  16  13        9.29        4.85      2.60 o
   3  16  13        7.01       10.09      2.60 o
   1  17  13       27.61       27.18      3.74 o
   2  17  13        6.40        6.89      2.25 o
   0   0  14     5608.75     5929.52     72.15 o
   1   0  14       18.20       19.93      2.37 o
   2   0  14        0.20        2.39      3.26 o
   3   0  14     1186.27     1048.77     37.71 o
   4   0  14     1972.71     2308.62     35.30 o
   5   0  14       28.09       37.02      5.51 o
   6   0  14      120.53       99.51      8.05 o
   7   0  14        4.56        1.93      2.22 o
   1   1  14      580.33      620.14     10.51 o
   2   1  14      222.11      243.80     11.52 o
   3   1  14       14.87       14.10      3.83 o
   4   1  14       32.60       31.64      3.04 o
   5   1  14       64.61       54.02      4.56 o
   6   1  14        3.05        1.28      1.70 o
   7   1  14        1.20        2.09      1.45 o
   0   2  14      160.75      211.66      7.46 o
   1   2  14        5.05       10.99      1.69 o
   2   2  14     1289.94     1373.71     22.56 o
   3   2  14        0.38        0.96      1.54 o
   4   2  14        0.25        1.32      3.68 o
   5   2  14      357.50      371.73     16.12 o
   6   2  14      184.20      209.50     14.99 o
   7   2  14        0.57        1.20      1.42 o
   1   3  14      487.53      605.64      9.89 o
   2   3  14       24.61       22.11      4.48 o
   3   3  14       21.50       27.72      3.03 o
   4   3  14      512.60      478.81     13.30 o
   5   3  14      114.93       99.30      7.82 o
   6   3  14       31.94       34.68      3.60 o
   7   3  14        2.41        2.34      1.33 o
   0   4  14     1269.16     1323.51     26.23 o
   1   4  14       37.28        9.37      3.58 o
   2   4  14        1.14        1.30      2.18 o
   3   4  14      202.54      216.87      7.97 o
   4   4  14      231.93      211.99      6.62 o
   5   4  14        6.17        3.72      2.72 o
   6   4  14        7.02        4.55      2.10 o
   7   4  14       11.58       10.56      3.45 o
   1   5  14       85.40      105.67      6.70 o
   2   5  14      147.12      160.58     10.54 o
   3   5  14       27.84       29.64      4.02 o
   4   5  14      341.79      286.62      9.88 o
   5   5  14       32.50       33.15      4.09 o
   6   5  14        8.70        8.63      2.27 o
   7   5  14       20.57       19.09      2.71 o
   0   6  14      225.27      268.56     14.15 o
   1   6  14       50.97       43.27      4.58 o
   2   6  14      123.85      139.05      6.49 o
   3   6  14       76.88       81.22      4.77 o
   4   6  14      217.63      181.27      7.92 o
   5   6  14       82.49       81.07      5.43 o
   6   6  14        4.15        5.93      2.12 o
   1   7  14        1.67        0.65      1.88 o
   2   7  14       13.00        9.62      1.57 o
   3   7  14      172.09      167.67      6.22 o
   4   7  14        7.20        9.48      2.37 o
   5   7  14      109.34      103.38      5.91 o
   6   7  14       18.52       21.14      3.88 o
   0   8  14     1371.43     1315.49     19.13 o
   1   8  14      366.65      438.87     10.52 o
   2   8  14       44.44       47.48      2.87 o
   3   8  14       79.34       80.58      5.75 o
   4   8  14        5.31        2.02      1.94 o
   5   8  14        1.39        0.95      2.61 o
   6   8  14       14.46       11.17      2.83 o
   1   9  14       19.91       26.63      3.00 o
   2   9  14       53.87       51.16      3.57 o
   3   9  14        3.80        6.17      3.33 o
   4   9  14        2.59        0.44      2.88 o
   5   9  14        2.76        4.97      2.75 o
   6   9  14        6.52       -0.71      2.06 o
   0  10  14       95.40       93.97     10.58 o
   1  10  14       29.48       28.92      3.16 o
   2  10  14       22.06       18.29      2.30 o
   3  10  14       27.37       27.49      4.85 o
   4  10  14       18.97       13.19      3.59 o
   5  10  14        7.65        5.69      2.55 o
   6  10  14        5.77        9.89      1.91 o
   1  11  14       98.61       87.56      5.42 o
   2  11  14        0.05        0.26      2.74 o
   3  11  14       12.94        7.19      3.24 o
   4  11  14       16.10       12.29      3.50 o
   5  11  14        9.52       10.08      3.02 o
   0  12  14       99.04      102.47      8.71 o
   1  12  14       55.86       51.83      4.37 o
   2  12  14        0.41        0.32      1.71 o
   3  12  14        0.02       -2.49      2.69 o
   4  12  14        1.31        1.68      3.93 o
   5  12  14       13.64       16.32      2.03 o
   1  13  14      207.19      181.88      7.57 o
   2  13  14       45.05       38.75      5.38 o
   3  13  14        0.13       -2.06      2.15 o
   4  13  14       91.29      100.75      6.75 o
   5  13  14       36.74       42.43      3.56 o
   0  14  14       56.56       55.10      4.47 o
   1  14  14        5.81        6.53      2.33 o
   2  14  14        9.88       14.49      3.61 o
   3  14  14        3.56        5.48      2.39 o
   4  14  14        7.74        3.24      2.73 o
   1  15  14      216.83      241.03      7.76 o
   2  15  14      138.90      172.59      9.02 o
   3  15  14        0.64       -1.97      2.22 o
   0  16  14       86.57       91.85      6.70 o
   1  16  14       29.47       29.05      2.83 o
   2  16  14        5.54        7.68      1.92 o
   3  16  14       10.70       14.58      2.48 o
   1  17  14        0.73        1.14      2.07 o
   2  17  14        0.04        1.94      1.95 o
   1   1  15        4.76        1.91      1.17 o
   2   1  15      169.66      160.71      7.78 o
   3   1  15      328.38      342.59      8.47 o
   4   1  15      190.14      202.83      7.49 o
   5   1  15      395.28      414.46     11.74 o
   6   1  15       26.49       22.71      3.03 o
   7   1  15        0.46       -1.03      1.20 o
   0   2  15       44.82       67.52      4.63 o
   1   2  15      267.52      288.75      7.57 o
   2   2  15        4.05        2.28      2.27 o
   3   2  15       22.49       19.89      3.66 o
   4   2  15      374.32      331.92     16.98 o
   5   2  15      131.09      125.98      9.69 o
   6   2  15        0.23       -1.74      1.74 o
   7   2  15        1.91        0.04      1.30 o
   1   3  15      448.58      471.88     10.03 o
   2   3  15     1174.52     1106.61     18.59 o
   3   3  15       59.21       58.26      3.44 o
   4   3  15      251.59      233.80     13.09 o
   5   3  15      444.85      430.63     12.09 o
   6   3  15       31.38       34.53      3.48 o
   7   3  15        0.65        0.11      1.68 o
   0   4  15      566.26      543.88     25.61 o
   1   4  15      436.87      452.51     11.58 o
   2   4  15       79.41       84.05      5.05 o
   3   4  15      440.78      451.22      9.14 o
   4   4  15      513.48      470.25     12.56 o
   5   4  15       75.53       69.60      5.07 o
   6   4  15        5.52        7.94      2.90 o
   1   5  15        0.03        1.26      2.60 o
   2   5  15     1351.84     1263.76     17.58 o
   3   5  15      268.54      265.04      6.92 o
   4   5  15        1.84        0.51      2.10 o
   5   5  15       52.01       46.06      4.33 o
   6   5  15       12.43       14.75      3.37 o
   0   6  15      179.09      200.50     11.24 o
   1   6  15       35.91       42.63      3.22 o
   2   6  15      195.44      196.52      7.96 o
   3   6  15       19.30       20.80      3.29 o
   4   6  15       11.24       11.32      2.84 o
   5   6  15      280.39      245.46      8.91 o
   6   6  15       15.20        8.15      3.00 o
   1   7  15       33.91       25.98      3.20 o
   2   7  15       16.35       16.76      2.10 o
   3   7  15      197.82      203.46      7.37 o
   4   7  15        0.07       -0.08      2.08 o
   5   7  15        0.07       -0.14      1.64 o
   6   7  15        1.18        3.63      2.56 o
   0   8  15        7.73        5.72      2.61 o
   1   8  15       20.38       19.89      3.01 o
   2   8  15       75.79       69.68      4.44 o
   3   8  15     1245.16     1230.09     19.33 o
   4   8  15       27.67       30.18      3.54 o
   5   8  15        0.34        2.91      2.62 o
   6   8  15        2.11        2.41      1.72 o
   1   9  15      154.96      153.20      5.70 o
   2   9  15       51.21       52.93      4.32 o
   3   9  15      162.05      204.22     11.68 o
   4   9  15        4.07        3.39      2.62 o
   5   9  15       25.30       27.37      4.35 o
   6   9  15       18.12       15.28      2.71 o
   0  10  15       17.45       24.88     19.24 o
   1  10  15      533.67      520.98     15.40 o
   2  10  15      203.74      230.30     18.43 o
   3  10  15       20.25       19.96      4.35 o
   4  10  15       20.31       13.65      3.61 o
   5  10  15        8.50        7.68      2.67 o
   6  10  15       12.27       11.66      1.55 o
   1  11  15       11.56        8.06      2.36 o
   2  11  15       20.22       11.53      3.41 o
   3  11  15        0.27       -0.98      2.20 o
   4  11  15        0.00        0.08      1.61 o
   5  11  15        2.21        0.67      1.95 o
   0  12  15     1848.01     1757.74     33.39 o
   1  12  15        0.67        0.58      2.72 o
   2  12  15       18.29       23.26      3.13 o
   3  12  15      119.80      128.25      7.70 o
   4  12  15       24.19       32.14      2.24 o
   5  12  15        0.27        0.61      1.20 o
   1  13  15       36.95       36.71      3.79 o
   2  13  15      116.22      128.60      5.88 o
   3  13  15       35.98       34.49      4.14 o
   4  13  15        3.71        4.01      2.03 o
   0  14  15        7.98        5.72      3.02 o
   1  14  15        0.07        2.18      1.75 o
   2  14  15      118.46      118.16      7.81 o
   3  14  15       31.79       46.36      4.82 o
   4  14  15       18.12       21.59      2.60 o
   1  15  15        0.22       -0.60      2.44 o
   2  15  15        2.46        0.35      1.75 o
   3  15  15       77.47       69.45      5.15 o
   0  16  15        0.09        1.82      2.26 o
   1  16  15        0.04        2.93      1.58 o
   2  16  15       18.87       12.43      2.77 o
   1  17  15        3.11        3.83      2.08 o
   2  17  15        4.14        4.40      1.77 o
   0   0  16       70.37       50.06      7.49 o
   1   0  16        0.44        6.46      4.34 o
   2   0  16      561.75      673.18     19.56 o
   3   0  16     1351.34     1324.28     22.97 o
   4   0  16      173.25      180.93     10.81 o
   5   0  16      113.14      121.40      9.20 o
   6   0  16      187.07      179.57     10.12 o
   7   0  16       88.01       95.73      5.43 o
   1   1  16      612.86      673.66     17.90 o
   2   1  16        0.39        3.84      2.30 o
   3   1  16      460.90      463.93     15.51 o
   4   1  16       93.29      102.35      4.92 o
   5   1  16       59.59       60.05      4.78 o
   6   1  16       42.64       42.94      3.09 o
   7   1  16        0.56        1.78      1.35 o
   0   2  16      756.94      754.92     23.52 o
   1   2  16      184.42      199.03      6.53 o
   2   2  16        0.42        0.66      1.84 o
   3   2  16       92.60      109.96      6.79 o
   4   2  16      248.71      247.84     13.50 o
   5   2  16        8.69       10.24      2.77 o
   6   2  16       40.22       37.35      3.54 o
   7   2  16        6.50        7.25      1.57 o
   1   3  16       34.03       31.01      3.32 o
   2   3  16      190.72      190.58      5.72 o
   3   3  16       67.17       71.45      4.14 o
   4   3  16       22.30       31.65      5.46 o
   5   3  16       95.45       87.90      5.64 o
   6   3  16       37.65       35.26      3.34 o
   0   4  16     2852.32     3020.38     62.46 o
   1   4  16       18.70       17.03      3.28 o
   2   4  16       45.78       44.03      3.44 o
   3   4  16      116.69       99.21      4.85 o
   4   4  16      275.47      274.00      9.71 o
   5   4  16        1.53        3.93      2.05 o
   6   4  16       46.83       45.56      3.71 o
   1   5  16     1915.81     1980.89     28.75 o
   2   5  16       57.68       65.26      3.11 o
   3   5  16       55.54       51.63      3.38 o
   4   5  16       29.97       27.43      3.48 o
   5   5  16        0.54        1.07      2.14 o
   6   5  16        0.40       -0.34      1.78 o
   0   6  16      946.90      891.72     16.32 o
   1   6  16       42.26       37.41      2.42 o
   2   6  16        9.81       14.99      2.05 o
   3   6  16        0.01        1.53      1.84 o
   4   6  16        0.39        0.72      1.83 o
   5   6  16       77.92       83.58      5.33 o
   6   6  16       23.01       22.77      3.75 o
   1   7  16       40.78       55.98      4.59 o
   2   7  16       38.66       40.93      4.26 o
   3   7  16       65.27       77.09      4.12 o
   4   7  16       41.33       34.63      3.78 o
   5   7  16       10.73        8.54      2.30 o
   6   7  16       18.94       13.09      2.93 o
   0   8  16      888.74      938.76     13.79 o
   1   8  16       16.19       11.50      3.16 o
   2   8  16        3.63        7.47      3.42 o
   3   8  16        6.91       15.28      2.95 o
   4   8  16       67.32       51.74      4.35 o
   5   8  16        4.33        2.26      2.79 o
   6   8  16        0.30        1.85      1.89 o
   1   9  16      156.05      146.48      6.49 o
   2   9  16        5.92        6.53      2.23 o
   3   9  16      149.94      155.51     10.41 o
   4   9  16      232.43      213.95     11.73 o
   5   9  16        6.66        8.15      2.81 o
   6   9  16        3.53        5.34      1.93 o
   0  10  16      434.58      429.75     11.76 o
   1  10  16      145.45      135.87     17.40 o
   2  10  16       76.11       79.66     12.35 o
   3  10  16        7.58       10.19      3.67 o
   4  10  16        1.56        1.39      2.46 o
   5  10  16        6.87        9.96      2.84 o
   1  11  16      169.79      187.77      7.80 o
   2  11  16        0.01        5.25      2.82 o
   3  11  16       31.66       35.83      4.66 o
   4  11  16       12.28        8.98      2.95 o
   5  11  16        3.28        2.75      3.35 o
   0  12  16      595.12      563.84     19.33 o
   1  12  16       18.70       23.52      3.24 o
   2  12  16        0.58       -1.61      1.86 o
   3  12  16       34.78       32.82      3.01 o
   4  12  16      111.07      128.19      4.84 o
   5  12  16        2.85        0.73      1.44 o
   1  13  16       16.57       14.12      2.15 o
   2  13  16      116.14      131.03      4.78 o
   3  13  16       31.38       27.24      4.22 o
   4  13  16       19.13       19.46      2.92 o
   0  14  16       95.58       94.63      7.65 o
   1  14  16        2.79        1.15      1.67 o
   2  14  16        0.30       -1.87      1.98 o
   3  14  16       18.22       18.49      3.37 o
   1  15  16        3.72        3.31      1.74 o
   2  15  16        0.59       -2.57      2.57 o
   3  15  16        0.35       -0.38      1.66 o
   0  16  16       49.70       42.77      4.26 o
   1  16  16        2.14        2.93      1.55 o
   2  16  16       41.72       40.79      4.06 o
   1  17  16        1.23        3.09      2.07 o
   1   1  17        4.47       -0.22      3.97 o
   2   1  17      309.56      322.81      6.50 o
   3   1  17      809.37      782.52     12.79 o
   4   1  17      646.58      642.29     16.46 o
   5   1  17       29.99       29.35      3.54 o
   6   1  17        3.87        4.30      1.65 o
   7   1  17       14.04       12.43      2.37 o
   0   2  17      238.09      222.44     11.49 o
   1   2  17      225.38      226.95      9.32 o
   2   2  17      218.82      234.62      5.99 o
   3   2  17       62.89       55.70      3.50 o
   4   2  17      754.54      820.71     55.72 o
   5   2  17        5.29        6.54      2.42 o
   6   2  17       39.65       32.71      3.16 o
   1   3  17        2.15        0.44      1.43 o
   2   3  17      368.17      378.74      8.21 o
   3   3  17      209.36      200.70      7.39 o
   4   3  17       54.31       46.58      6.43 o
   5   3  17        6.11        1.57      1.99 o
   6   3  17        3.96        3.55      1.88 o
   0   4  17      162.33      146.49      8.21 o
   1   4  17       82.71       90.06      3.66 o
   2   4  17        0.08        1.01      1.33 o
   3   4  17      128.54      135.71      4.58 o
   4   4  17       17.05       20.09      5.29 o
   5   4  17       59.05       51.53      4.36 o
   6   4  17       28.90       33.85      3.13 o
   1   5  17       57.36       60.40      3.38 o
   2   5  17      158.36      127.33      4.36 o
   3   5  17      127.39      115.06      5.98 o
   4   5  17        3.85        1.94      2.27 o
   5   5  17        3.09        2.70      2.18 o
   6   5  17        1.18        0.52      1.43 o
   0   6  17       39.91       43.11      3.70 o
   1   6  17      359.21      390.45     10.33 o
   2   6  17      614.25      610.92     10.63 o
   3   6  17       14.25        5.77      2.82 o
   4   6  17       29.43       35.14      7.68 o
   5   6  17       20.49       16.53      2.77 o
   6   6  17        1.43        3.45      2.25 o
   1   7  17       34.01       40.35      4.22 o
   2   7  17      531.72      542.71     10.18 o
   3   7  17      152.62      143.05      6.54 o
   4   7  17       91.68       81.76      5.35 o
   5   7  17        0.26       -0.72      1.81 o
   6   7  17       24.87       26.14      3.41 o
   0   8  17     1573.36     1663.88     38.77 o
   1   8  17      586.06      561.78     11.32 o
   2   8  17       32.65       35.99      3.14 o
   3   8  17      122.33      124.92      4.41 o
   4   8  17      206.50      206.84     11.88 o
   5   8  17       33.00       33.07      4.76 o
   6   8  17        9.31       12.63      2.42 o
   1   9  17      128.07      112.47      6.43 o
   2   9  17      199.42      174.40      8.96 o
   3   9  17       19.49       20.19      3.09 o
   4   9  17       22.50       22.64      4.15 o
   5   9  17        1.13        1.43      2.02 o
   6   9  17        0.36        2.16      1.30 o
   0  10  17       98.07      108.54      9.02 o
   1  10  17      364.39      342.66     10.81 o
   2  10  17      134.73      136.25      6.75 o
   3  10  17       87.60       79.02      4.98 o
   4  10  17      136.51      149.82      9.11 o
   5  10  17        0.01        1.99      1.86 o
   1  11  17       27.36       28.75      3.64 o
   2  11  17      152.19      156.47      6.97 o
   3  11  17       31.27       34.49      6.00 o
   4  11  17       35.97       36.35      4.45 o
   5  11  17        7.08        9.76      1.55 o
   0  12  17       87.54      105.05      8.71 o
   1  12  17       95.04       88.36      5.58 o
   2  12  17        3.66        6.88      2.06 o
   3  12  17        3.19       -0.39      2.09 o
   4  12  17      185.68      213.43      5.74 o
   1  13  17        0.10       -0.61      1.78 o
   2  13  17        8.29       10.80      2.26 o
   3  13  17       27.63       27.35      4.16 o
   0  14  17       19.15       16.76      3.92 o
   1  14  17       24.00       20.22      2.78 o
   2  14  17        1.98       -0.41      2.06 o
   3  14  17        2.02        0.60      1.95 o
   1  15  17       28.76       23.08      2.54 o
   2  15  17        1.61        1.00      2.33 o
   3  15  17        0.92        2.48      1.57 o
   0  16  17        4.62        6.31      2.44 o
   1  16  17       41.85       41.03      4.15 o
   2  16  17        0.04       -0.72      1.53 o
   0   0  18      501.37      506.14     25.47 o
   1   0  18      267.51      302.60     10.82 o
   2   0  18        0.62        4.55      2.71 o
   3   0  18      430.77      385.39     15.52 o
   4   0  18      426.16      413.63     16.54 o
   5   0  18       57.86       67.86      6.91 o
   6   0  18       36.56       39.16      4.74 o
   1   1  18      695.01      710.89     11.67 o
   2   1  18      201.25      214.26      7.36 o
   3   1  18      117.40      117.02      4.58 o
   4   1  18        2.49        1.98      1.91 o
   5   1  18       23.99       25.21      3.23 o
   6   1  18       99.20      109.15      4.12 o
   0   2  18      565.72      624.35     14.49 o
   1   2  18       28.38       33.58      2.46 o
   2   2  18        1.00        4.06      1.37 o
   3   2  18        4.95        4.81      2.07 o
   4   2  18       45.58       38.50      5.07 o
   5   2  18       47.12       40.95      3.94 o
   6   2  18       23.05       23.30      2.29 o
   1   3  18      180.67      169.94      5.02 o
   2   3  18       71.60       59.97      3.04 o
   3   3  18       28.64       31.81      2.89 o
   4   3  18      103.38      101.64      5.68 o
   5   3  18       46.88       47.03      4.26 o
   6   3  18       13.88       12.76      2.18 o
   0   4  18       33.02       30.29      3.31 o
   1   4  18        8.46        7.19      1.77 o
   2   4  18     1658.29     1701.92     31.42 o
   3   4  18      283.23      290.92      7.94 o
   4   4  18        3.85        2.91      1.97 o
   5   4  18        0.81        0.90      1.77 o
   6   4  18       75.80       87.61      4.39 o
   1   5  18     1022.10     1030.17     13.44 o
   2   5  18       19.00       19.88      3.81 o
   3   5  18      242.28      256.24      8.87 o
   4   5  18       17.16       17.16      2.94 o
   5   5  18       64.13       55.14      4.31 o
   6   5  18       34.85       40.68      3.07 o
   0   6  18      115.20      140.46      6.13 o
   1   6  18      141.93      155.90      5.24 o
   2   6  18      803.25      768.41     12.12 o
   3   6  18        8.53        7.56      2.04 o
   4   6  18       58.99       56.54      4.58 o
   5   6  18       30.53       28.74      3.18 o
   6   6  18        0.04        2.06      2.08 o
   1   7  18        3.79        5.68      1.98 o
   2   7  18      426.62      404.29     11.24 o
   3   7  18       18.73       18.06      2.03 o
   4   7  18       42.38       45.38      4.08 o
   5   7  18        1.22       -0.73      2.15 o
   6   7  18        0.35       -1.23      1.65 o
   0   8  18       72.00       56.70      6.89 o
   1   8  18      112.66      111.09      6.39 o
   2   8  18       37.73       35.96      3.13 o
   3   8  18       94.92       91.53      4.46 o
   4   8  18       27.27       29.95      5.01 o
   5   8  18       33.15       40.61      4.80 o
   6   8  18        1.40        0.68      1.45 o
   1   9  18      716.13      700.42     15.29 o
   2   9  18      257.73      266.95     10.40 o
   3   9  18       64.71       73.79      4.95 o
   4   9  18        6.45        4.85      2.72 o
   5   9  18       25.53       30.58      3.99 o
   0  10  18      110.17      123.59      9.53 o
   1  10  18       48.22       45.03      4.32 o
   2  10  18       36.19       30.91      3.44 o
   3  10  18       16.32       17.93      2.73 o
   4  10  18        1.73        3.49      2.56 o
   5  10  18        0.22        0.59      1.68 o
   1  11  18        3.96        8.55      2.56 o
   2  11  18        5.28        5.21      2.31 o
   3  11  18       13.52       12.46      3.02 o
   4  11  18        0.02        2.67      1.37 o
   0  12  18       25.50       30.01      5.28 o
   1  12  18        3.94        3.23      1.86 o
   2  12  18      153.87      155.19      6.51 o
   3  12  18       43.02       38.14      4.60 o
   4  12  18        1.25        3.51      1.71 o
   1  13  18       73.88       66.12      4.57 o
   2  13  18       26.06       28.30      3.82 o
   3  13  18       10.08        4.59      2.40 o
   0  14  18      120.12      118.21      7.91 o
   1  14  18        2.55        1.57      1.69 o
   2  14  18        0.03        2.71      2.58 o
   3  14  18        1.48        3.26      1.90 o
   1  15  18        0.00        1.78      1.49 o
   2  15  18       38.05       29.85      3.67 o
   0  16  18        6.58        5.54      2.01 o
   1  16  18       22.61       28.42      3.31 o
   1   1  19       11.59       12.16      3.87 o
   2   1  19       39.16       36.17      3.24 o
   3   1  19      176.95      176.33      7.89 o
   4   1  19       91.52       92.39      4.84 o
   5   1  19       55.75       54.68      3.52 o
   6   1  19       10.01       15.62      1.86 o
   0   2  19       98.43       90.15      4.83 o
   1   2  19       48.55       36.79      2.94 o
   2   2  19       20.14       15.40      3.06 o
   3   2  19       24.22       26.16      3.64 o
   4   2  19        6.22        4.03      2.46 o
   5   2  19       20.31       20.81      3.03 o
   6   2  19        3.81        3.13      1.30 o
   1   3  19        0.02       -1.43      1.43 o
   2   3  19      301.56      298.11      6.88 o
   3   3  19        0.25        1.50      2.35 o
   4   3  19       49.45       47.71      3.50 o
   5   3  19      240.90      224.81      8.18 o
   6   3  19        0.92        0.02      1.35 o
   0   4  19        0.08       -1.32      1.92 o
   1   4  19      138.34      147.04      5.23 o
   2   4  19        2.09        8.03      1.67 o
   3   4  19        2.90        5.39      2.36 o
   4   4  19       15.36       13.64      2.73 o
   5   4  19        2.54        2.16      1.86 o
   6   4  19       19.87       20.98      2.34 o
   1   5  19      268.74      284.82      7.35 o
   2   5  19       50.74       39.76      3.35 o
   3   5  19     1528.61     1572.59     24.90 o
   4   5  19       12.82       13.59      3.12 o
   5   5  19        0.01       -1.80      1.80 o
   6   5  19        1.99        4.94      2.10 o
   0   6  19      251.41      259.72     15.46 o
   1   6  19      134.65      122.56     11.01 o
   2   6  19      168.18      162.09      7.37 o
   3   6  19       62.17       67.54      3.93 o
   4   6  19       33.74       36.66      3.91 o
   5   6  19        0.19        0.05      1.68 o
   6   6  19        2.71        0.10      1.57 o
   1   7  19      383.53      372.22     11.14 o
   2   7  19       66.78       63.34      4.79 o
   3   7  19       64.38       74.85      3.50 o
   4   7  19       47.84       48.50      3.94 o
   5   7  19        3.60        9.69      2.89 o
   6   7  19       35.47       39.96      3.41 o
   0   8  19      538.68      509.28     18.72 o
   1   8  19     1095.44     1033.55     18.57 o
   2   8  19      263.72      259.94      7.53 o
   3   8  19      526.73      536.76     12.34 o
   4   8  19        0.12        0.67      2.80 o
   5   8  19       15.83       13.99      2.97 o
   1   9  19      150.53      145.35      7.39 o
   2   9  19        1.08        1.45      1.75 o
   3   9  19      178.99      182.06      5.84 o
   4   9  19        9.88       10.82      3.23 o
   5   9  19        1.11        2.84      2.00 o
   0  10  19      295.76      267.88     13.76 o
   1  10  19       21.45       18.82      3.06 o
   2  10  19       86.58       87.14      5.37 o
   3  10  19        0.57       -2.15      2.15 o
   4  10  19       31.19       35.20      4.48 o
   5  10  19        8.37       11.69      2.33 o
   1  11  19       54.30       54.25      4.54 o
   2  11  19        0.20        0.78      1.78 o
   3  11  19       40.24       36.16      3.08 o
   4  11  19        6.72       10.00      2.60 o
   0  12  19       21.16        8.27      3.52 o
   1  12  19        0.04        1.46      2.01 o
   2  12  19       86.24       85.83      7.14 o
   3  12  19       48.79       53.56      4.88 o
   1  13  19        1.75        5.95      1.98 o
   2  13  19        0.02        3.58      1.65 o
   3  13  19       13.27       14.61      2.67 o
   0  14  19      115.33      114.07      7.32 o
   1  14  19        0.30        4.54      1.68 o
   2  14  19        2.71        5.89      2.37 o
   1  15  19       11.10       13.56      2.05 o
   2  15  19        6.21        4.91      1.91 o
   0   0  20      691.50      663.88     16.62 o
   1   0  20     1276.80     1331.72     24.55 o
   2   0  20      593.83      563.96     16.14 o
   3   0  20      217.96      214.13     12.28 o
   4   0  20        0.03        0.70      1.97 o
   5   0  20       10.21       11.83      3.54 o
   6   0  20        5.42        9.14      2.66 o
   1   1  20      163.00      170.20      4.69 o
   2   1  20      281.75      293.99     14.36 o
   3   1  20       27.02       25.48      3.54 o
   4   1  20       25.64       21.87      2.76 o
   5   1  20       17.03       19.44      2.33 o
   6   1  20       51.74       46.59      2.83 o
   0   2  20     1691.98     1725.58     23.42 o
   1   2  20      623.72      609.84     10.48 o
   2   2  20      132.41      126.44      6.24 o
   3   2  20      151.42      129.21      7.02 o
   4   2  20       37.96       28.84      3.56 o
   5   2  20      128.84      147.77      6.55 o
   6   2  20        2.43        3.48      1.74 o
   1   3  20       83.30       92.31      4.29 o
   2   3  20      418.10      432.83     16.10 o
   3   3  20      559.96      545.09     13.29 o
   4   3  20       38.69       34.09      2.98 o
   5   3  20       12.73       11.33      2.41 o
   6   3  20        0.27       -0.25      1.14 o
   0   4  20        3.62        5.08      2.26 o
   1   4  20      470.57      437.08      9.09 o
   2   4  20      363.98      344.63      9.31 o
   3   4  20       50.04       40.81      3.90 o
   4   4  20       13.75       13.76      2.19 o
   5   4  20       33.19       33.10      3.27 o
   6   4  20        5.13        4.29      1.21 o
   1   5  20        0.95        1.07      1.76 o
   2   5  20      947.27      895.78     21.54 o
   3   5  20       93.40      107.84      4.94 o
   4   5  20        0.07        0.59      2.61 o
   5   5  20        4.07        5.29      2.19 o
   6   5  20        2.17        3.64      1.36 o
   0   6  20      101.20      103.91      8.66 o
   1   6  20       74.56       64.42      4.93 o
   2   6  20       86.68       81.03      5.38 o
   3   6  20      206.01      216.63      8.05 o
   4   6  20       13.96       14.22      2.66 o
   5   6  20        0.01        0.81      1.84 o
   6   6  20       42.75       45.71      3.13 o
   1   7  20        2.01        3.77      2.39 o
   2   7  20       88.82       86.84      4.61 o
   3   7  20        1.15        1.00      2.15 o
   4   7  20        6.09       10.88      3.44 o
   5   7  20        0.12        1.66      1.87 o
   0   8  20        0.01        0.53      2.67 o
   1   8  20        4.72        2.74      2.25 o
   2   8  20        0.14        4.10      1.77 o
   3   8  20       81.10       82.46      4.03 o
   4   8  20        0.04       -0.72      2.38 o
   5   8  20        1.21       -0.26      1.62 o
   1   9  20       14.76       14.22      2.91 o
   2   9  20       55.72       50.83      3.49 o
   3   9  20       51.92       47.23      3.18 o
   4   9  20       43.30       50.57      5.28 o
   5   9  20        4.68        3.15      1.83 o
   0  10  20      128.79      136.78      9.90 o
   1  10  20        9.98        7.37      2.56 o
   2  10  20        9.12        6.91      2.22 o
   3  10  20        0.05        0.68      1.70 o
   4  10  20       19.75       24.33      3.57 o
   1  11  20       58.22       54.60      4.41 o
   2  11  20       14.13       13.59      2.56 o
   3  11  20       37.06       36.50      4.18 o
   4  11  20       25.45       26.29      2.96 o
   0  12  20       43.23       37.02      5.10 o
   1  12  20       15.47       17.03      2.56 o
   2  12  20       93.43       96.12      7.05 o
   3  12  20        0.22       -1.95      1.96 o
   1  13  20        2.86        3.34      1.85 o
   2  13  20        1.82       -0.72      1.44 o
   3  13  20       12.24       12.12      2.32 o
   0  14  20        2.16        2.05      2.39 o
   1  14  20        1.71        1.36      1.58 o
   2  14  20        7.11        5.22      2.20 o
   1  15  20       35.15       41.78      3.85 o
   1   1  21      383.28      384.68      9.37 o
   2   1  21       44.67       43.04      4.44 o
   3   1  21      182.58      182.05      8.16 o
   4   1  21       20.08       11.94      2.35 o
   5   1  21       64.03       61.51      3.40 o
   6   1  21        7.70        5.18      1.58 o
   0   2  21        0.26        1.94      3.41 o
   1   2  21        6.78        6.27      1.59 o
   2   2  21      232.78      226.04      9.13 o
   3   2  21      354.32      342.51     11.08 o
   4   2  21      185.24      185.40      5.45 o
   5   2  21       12.27       16.34      3.87 o
   6   2  21       11.41       14.16      1.87 o
   1   3  21       14.69       13.23      2.23 o
   2   3  21       20.97       20.09      3.21 o
   3   3  21       17.72       16.97      2.51 o
   4   3  21       34.36       31.74      2.48 o
   5   3  21        0.07        1.40      1.61 o
   6   3  21        2.74        3.38      1.87 o
   0   4  21      296.14      302.33      9.15 o
   1   4  21      781.77      703.27     15.13 o
   2   4  21       30.52       28.89      3.08 o
   3   4  21      207.13      215.38      8.94 o
   4   4  21       35.57       26.72      2.68 o
   5   4  21       12.98        9.48      2.05 o
   6   4  21        2.46        4.54      1.98 o
   1   5  21      100.95       94.91      4.94 o
   2   5  21     1055.44     1011.97     34.23 o
   3   5  21       11.07       12.05      2.11 o
   4   5  21        0.76        1.22      4.24 o
   5   5  21        1.26       -0.12      1.53 o
   0   6  21       94.89       79.93      7.69 o
   1   6  21       13.26        9.82      2.79 o
   2   6  21       24.96       23.88      3.30 o
   3   6  21        3.63        5.25      2.33 o
   4   6  21       29.70       22.40      2.90 o
   5   6  21        0.63       -0.50      1.99 o
   1   7  21        0.02       -0.80      2.31 o
   2   7  21       94.85       99.43      4.88 o
   3   7  21       31.07       27.22      3.41 o
   4   7  21       80.16       78.82      6.95 o
   5   7  21       46.54       58.50      5.24 o
   0   8  21       33.35       33.66      5.75 o
   1   8  21       45.22       53.94      4.40 o
   2   8  21      221.64      217.70      6.79 o
   3   8  21       13.49       15.49      2.12 o
   4   8  21       26.08       18.42      3.80 o
   5   8  21       22.58       22.96      3.21 o
   1   9  21       61.81       66.66      5.00 o
   2   9  21      359.86      342.29     13.35 o
   3   9  21       50.61       50.38      3.05 o
   4   9  21        0.61        2.74      2.29 o
   5   9  21       15.38       19.09      2.41 o
   0  10  21      105.18      131.24      9.52 o
   1  10  21       27.51       23.82      3.24 o
   2  10  21       14.27       14.08      2.54 o
   3  10  21       39.83       33.88      2.95 o
   4  10  21        0.50        4.16      2.18 o
   1  11  21       50.55       45.86      4.00 o
   2  11  21       40.35       37.35      3.32 o
   3  11  21        1.15        1.14      1.89 o
   0  12  21        2.32        1.37      2.59 o
   1  12  21      154.41      154.66      6.39 o
   2  12  21       37.09       35.24      3.28 o
   3  12  21        4.68       -1.80      1.80 o
   1  13  21       61.51       60.48      5.95 o
   2  13  21       62.39       70.30      3.57 o
   0  14  21        0.59       -0.55      2.16 o
   1  14  21       42.10       37.84      3.63 o
   2  14  21        0.00        3.31      1.79 o
   0   0  22       45.65       37.60      5.94 o
   1   0  22       22.64       16.57      3.00 o
   2   0  22      735.19      745.76     23.02 o
   3   0  22      246.21      229.37     12.77 o
   4   0  22      251.15      250.79      8.99 o
   5   0  22       22.52       24.09      2.72 o
   6   0  22        1.01       -1.72      1.72 o
   1   1  22        6.21        8.76      1.83 o
   2   1  22       16.26       18.31      3.22 o
   3   1  22      162.43      149.49      7.55 o
   4   1  22      167.60      161.03      6.00 o
   5   1  22       57.79       75.10      3.01 o
   6   1  22       19.77       18.27      1.79 o
   0   2  22     1620.26     1447.86     21.73 o
   1   2  22      232.96      242.29      7.42 o
   2   2  22       68.00       51.09      6.51 o
   3   2  22        4.33        3.53      2.53 o
   4   2  22       11.77        9.98      1.71 o
   5   2  22        8.03        8.73      2.08 o
   6   2  22        2.00        2.43      1.70 o
   1   3  22       11.05        5.27      1.93 o
   2   3  22      405.52      397.22     12.01 o
   3   3  22      179.08      181.56      7.35 o
   4   3  22        4.39        3.66      1.52 o
   5   3  22        3.66        3.92      1.76 o
   0   4  22       14.62       21.79      3.44 o
   1   4  22      130.78      128.75      5.65 o
   2   4  22        6.94        4.67      1.95 o
   3   4  22       18.52       15.90      4.39 o
   4   4  22       19.13       15.05      2.02 o
   5   4  22        4.70        3.60      1.70 o
   1   5  22      279.74      257.15      7.78 o
   2   5  22      402.11      387.93     11.76 o
   3   5  22       18.42       19.97      3.23 o
   4   5  22        6.29        7.84      2.13 o
   5   5  22        9.48        8.72      2.62 o
   0   6  22       23.29       15.08      3.97 o
   1   6  22      197.90      169.69      7.72 o
   2   6  22       19.27       12.45      5.21 o
   3   6  22        5.13        3.35      2.20 o
   4   6  22        0.41        0.97      2.34 o
   5   6  22        0.28       -0.86      1.82 o
   1   7  22      171.03      150.92      7.29 o
   2   7  22       22.21       20.22      2.49 o
   3   7  22        4.61        4.85      2.21 o
   4   7  22        0.04        1.15      2.36 o
   5   7  22        0.01        0.43      1.58 o
   0   8  22       34.43       33.78      5.61 o
   1   8  22      111.87      116.77      5.07 o
   2   8  22      105.60      121.04      5.05 o
   3   8  22        0.28        3.07      2.14 o
   4   8  22        5.64        4.24      2.30 o
   5   8  22       12.38       16.55      2.46 o
   1   9  22        7.48        5.58      2.26 o
   2   9  22      144.23      169.12      5.60 o
   3   9  22       18.96       17.18      1.96 o
   4   9  22       47.07       46.53      4.43 o
   0  10  22       56.15       51.99      6.10 o
   1  10  22        6.52        7.11      2.20 o
   2  10  22       17.57       18.99      2.85 o
   3  10  22       40.99       45.63      3.04 o
   4  10  22       11.48       11.19      2.17 o
   1  11  22       12.22       10.15      2.53 o
   2  11  22        2.16        7.13      1.98 o
   3  11  22       51.60       54.85      4.02 o
   0  12  22       65.80       56.32      5.72 o
   1  12  22       42.91       38.92      4.09 o
   2  12  22        0.49       -2.20      2.20 o
   1  13  22        0.03       -1.37      1.48 o
   2  13  22        4.52       12.76      2.39 o
   0  14  22       27.30       27.56      3.38 o
   1  14  22       24.71       26.87      3.17 o
   1   1  23      753.03      751.70     27.84 o
   2   1  23      339.08      325.47     11.07 o
   3   1  23      243.43      232.29      9.06 o
   4   1  23        4.19        3.14      1.40 o
   5   1  23        6.83        7.93      1.31 o
   0   2  23        3.68        3.34      2.68 o
   1   2  23       85.66       80.89      4.64 o
   2   2  23        4.93        5.07      2.47 o
   3   2  23      435.64      442.01     15.50 o
   4   2  23       51.06       53.37      2.93 o
   5   2  23        9.98       13.65      1.72 o
   1   3  23      133.31      137.65      5.79 o
   2   3  23       49.89       44.08      4.41 o
   3   3  23        3.21        3.96      3.45 o
   4   3  23       77.44       83.65      3.40 o
   5   3  23        0.15        2.43      1.99 o
   0   4  23     1012.32     1007.14     40.27 o
   1   4  23       29.68       22.22      2.96 o
   2   4  23      229.29      206.47      6.83 o
   3   4  23       37.91       36.85      5.78 o
   4   4  23        2.26        2.86      1.35 o
   5   4  23       14.24       15.00      1.94 o
   1   5  23      123.36      122.38      5.52 o
   2   5  23       44.37       49.72      4.61 o
   3   5  23       16.69       11.45      2.81 o
   4   5  23        3.06        5.96      1.90 o
   5   5  23       65.74       80.95      5.58 o
   0   6  23        6.16       10.90      3.73 o
   1   6  23       75.33       75.11      5.34 o
   2   6  23      112.54      119.66      6.22 o
   3   6  23      158.12      148.62      6.87 o
   4   6  23       50.12       41.45      5.03 o
   5   6  23        2.00        2.35      1.71 o
   1   7  23       98.31       89.81      5.71 o
   2   7  23       56.30       54.39      3.55 o
   3   7  23        2.22       -1.07      3.15 o
   4   7  23       16.97       14.37      3.18 o
   5   7  23       14.78       13.78      2.45 o
   0   8  23        7.13        5.99      3.36 o
   1   8  23        1.28        3.78      2.22 o
   2   8  23        6.78        7.33      1.73 o
   3   8  23       10.68       11.67      2.25 o
   4   8  23       13.75       15.64      2.97 o
   1   9  23        2.48       -2.09      2.09 o
   2   9  23       22.05       26.55      3.11 o
   3   9  23        1.19       -2.54      2.54 o
   4   9  23        1.20        2.89      1.70 o
   0  10  23       25.37       31.26      4.97 o
   1  10  23        3.75        7.02      2.07 o
   2  10  23       97.41       98.32      4.90 o
   3  10  23        5.35        1.60      2.00 o
   1  11  23        4.14        0.78      1.60 o
   2  11  23        2.78        3.13      1.62 o
   0  12  23      180.38      201.10      9.48 o
   1  12  23      113.24      115.42      4.97 o
   2  12  23        4.15        3.32      1.48 o
   1  13  23        2.33        1.53      1.38 o
   0   0  24     1745.42     1695.41     33.55 o
   1   0  24      408.44      404.20     31.24 o
   2   0  24       88.75       83.61      8.22 o
   3   0  24       28.74       33.08      5.67 o
   4   0  24       18.56       14.59      3.21 o
   5   0  24        8.29        6.07      1.57 o
   1   1  24      629.47      623.48     26.88 o
   2   1  24       26.49       21.67      3.38 o
   3   1  24       50.50       45.65      4.44 o
   4   1  24        0.08       -0.27      1.45 o
   5   1  24       43.63       39.01      1.88 o
   0   2  24      414.97      387.60     14.91 o
   1   2  24      378.25      344.28      9.07 o
   2   2  24       12.56       11.54      2.83 o
   3   2  24        9.16        9.62      2.63 o
   4   2  24      133.89      166.69      4.54 o
   5   2  24       33.17       24.26      1.81 o
   1   3  24       49.94       37.69      3.35 o
   2   3  24       39.16       34.87      6.57 o
   3   3  24      129.00      137.26      9.57 o
   4   3  24       42.74       34.69      2.20 o
   5   3  24       44.55       54.75      2.44 o
   0   4  24       20.40       18.49      3.22 o
   1   4  24       38.57       45.07      3.64 o
   2   4  24        4.07        6.35      3.49 o
   3   4  24       75.82       73.31      5.04 o
   4   4  24        4.59        4.94      1.39 o
   5   4  24        0.37        2.41      1.28 o
   1   5  24       25.12       28.49      3.58 o
   2   5  24       28.53       30.98      3.49 o
   3   5  24       19.41       25.42      3.31 o
   4   5  24        0.34       -2.82      2.82 o
   5   5  24        1.56        1.29      1.67 o
   0   6  24      147.88      161.89     10.77 o
   1   6  24        7.35        3.40      2.20 o
   2   6  24        6.44        7.42      1.96 o
   3   6  24        1.36        1.48      2.11 o
   4   6  24       98.39      102.64      7.00 o
   1   7  24       24.89       29.71      3.57 o
   2   7  24       58.40       46.22      3.43 o
   3   7  24        1.57        1.30      1.67 o
   4   7  24        6.25        8.03      2.55 o
   0   8  24       20.48       17.13      4.28 o
   1   8  24        0.03        2.71      2.01 o
   2   8  24       82.96       90.79      4.06 o
   3   8  24        0.61        2.10      1.89 o
   4   8  24        0.01       -1.84      1.84 o
   1   9  24        0.40        1.01      1.84 o
   2   9  24        1.92        6.78      1.55 o
   3   9  24       41.19       40.11      2.81 o
   0  10  24      117.35      121.06      8.38 o
   1  10  24        0.22       -0.04      3.70 o
   2  10  24        0.82        0.54      1.50 o
   1  11  24       77.87       84.64      4.50 o
   2  11  24        1.54        1.09      1.45 o
   0  12  24       14.69       15.26      3.27 o
   1  12  24       28.05       28.14      2.56 o
   2  12  24        1.21        6.01      1.92 o
   1  13  24       47.23       52.59      3.96 o
   1   1  25      181.17      170.76      8.54 o
   2   1  25       30.22       22.28      3.40 o
   3   1  25        8.09        7.42      2.55 o
   4   1  25        1.82        0.10      1.08 o
   5   1  25        0.23        0.16      1.49 o
   0   2  25      161.77      141.10      7.05 o
   1   2  25       54.10       51.62      4.82 o
   2   2  25        9.24        7.19      2.54 o
   3   2  25        6.87        5.72      3.25 o
   4   2  25       75.77       87.36      3.55 o
   5   2  25        5.28        5.62      1.77 o
   1   3  25      128.35      128.63      6.05 o
   2   3  25        2.62        2.07      4.47 o
   3   3  25        2.36        4.19      2.16 o
   4   3  25       73.79       75.66      4.27 o
   5   3  25        0.07       -1.45      1.68 o
   0   4  25      212.92      235.49      9.51 o
   1   4  25        0.10       -1.18      1.65 o
   2   4  25        5.19        0.78      1.85 o
   3   4  25       92.77       92.10      5.39 o
   4   4  25       39.17       48.59      5.18 o
   1   5  25       57.07       52.79      4.48 o
   2   5  25       46.61       44.75      4.35 o
   3   5  25       31.80       31.37      3.39 o
   4   5  25        2.16        6.36      2.83 o
   0   6  25        6.61        8.62      3.55 o
   1   6  25       50.41       51.84      4.51 o
   2   6  25        1.11        0.91      2.22 o
   3   6  25        0.83        0.03      1.69 o
   4   6  25       10.88       10.51      2.77 o
   1   7  25      315.31      342.98     13.61 o
   2   7  25       10.72       13.69      1.96 o
   3   7  25        2.19        2.93      1.78 o
   4   7  25       11.68       25.15      3.05 o
   0   8  25      385.52      389.89     15.22 o
   1   8  25        6.58        9.92      2.44 o
   2   8  25       17.78       15.96      1.93 o
   3   8  25        0.00       -1.17      2.25 o
   1   9  25       14.44        9.88      2.34 o
   2   9  25       24.03       18.11      2.37 o
   3   9  25       32.45       32.80      3.04 o
   0  10  25      102.02       89.75      6.86 o
   1  10  25       46.22       49.94      3.71 o
   2  10  25       10.46       12.78      2.07 o
   1  11  25        5.35        4.32      1.71 o
   2  11  25        0.26        4.73      1.86 o
   0  12  25       65.17       79.86      5.36 o
   1  12  25       92.00      114.04      4.07 o
   0   0  26       26.93       12.01      3.93 o
   1   0  26        5.60        1.94      3.14 o
   2   0  26       42.75       34.31      5.29 o
   3   0  26       55.70       40.49      5.67 o
   4   0  26      194.96      239.22     10.09 o
   1   1  26        0.60        0.64      1.29 o
   2   1  26        6.82        3.86      2.10 o
   3   1  26        3.39        1.62      2.28 o
   4   1  26        4.47        5.93      1.40 o
   0   2  26     1274.20     1229.94     31.15 o
   1   2  26      119.26      118.83      5.16 o
   2   2  26       85.97       84.53      5.54 o
   3   2  26        3.01        1.19      2.66 o
   4   2  26      106.16       96.69      3.43 o
   1   3  26       69.79       69.34      4.11 o
   2   3  26      142.90      136.93      9.59 o
   3   3  26       11.39       12.11      4.47 o
   4   3  26        0.02       -1.65      1.67 o
   0   4  26       98.78      108.09      8.82 o
   1   4  26       27.10       33.53      5.40 o
   2   4  26       26.75       30.73      5.02 o
   3   4  26      125.48      135.17      6.03 o
   4   4  26        0.86        2.39      1.94 o
   1   5  26        4.82        5.54      2.32 o
   2   5  26        4.30        2.14      2.10 o
   3   5  26        1.60        0.62      1.65 o
   4   5  26        0.82        3.14      1.88 o
   0   6  26       27.78       21.23      4.48 o
   1   6  26       42.67       44.19      4.23 o
   2   6  26       11.22       12.64      1.94 o
   3   6  26        2.32        4.44      1.82 o
   4   6  26      150.40      182.55      7.32 o
   1   7  26       13.53       12.90      1.99 o
   2   7  26       42.41       41.34      2.72 o
   3   7  26        7.23       10.41      1.86 o
   0   8  26        0.63        7.92      3.41 o
   1   8  26        0.51        1.46      1.93 o
   2   8  26        0.01       -1.54      1.56 o
   3   8  26        0.08        3.07      1.71 o
   1   9  26       24.28       27.36      2.97 o
   2   9  26       32.29       29.45      2.54 o
   0  10  26       41.87       42.51      4.72 o
   1  10  26        0.24        0.44      1.40 o
   2  10  26        0.04        4.04      1.94 o
   1  11  26       37.22       42.16      2.75 o
   1   1  27        1.99        4.29      1.61 o
   2   1  27       14.96       16.46      2.72 o
   3   1  27       54.30       60.41      6.00 o
   4   1  27       39.63       55.83      3.23 o
   0   2  27      346.09      343.50     10.06 o
   1   2  27        2.72        3.17      2.05 o
   2   2  27        1.58        0.86      2.05 o
   3   2  27       10.93       19.18      2.64 o
   4   2  27       14.25       13.20      2.87 o
   1   3  27       98.20       92.24      4.47 o
   2   3  27        3.11        1.15      2.63 o
   3   3  27       27.30       34.01      3.22 o
   4   3  27        2.88        3.15      1.87 o
   0   4  27      302.35      318.99     13.86 o
   1   4  27        3.51        3.52      2.32 o
   2   4  27        8.52       12.68      3.82 o
   3   4  27       13.14        9.38      2.17 o
   4   4  27        1.15        6.66      2.10 o
   1   5  27       36.90       32.62      3.50 o
   2   5  27       81.83       78.18      4.68 o
   3   5  27        5.24        6.17      1.85 o
   4   5  27        0.16        2.71      1.61 o
   0   6  27      186.65      188.24     10.44 o
   1   6  27       11.02       14.74      2.11 o
   2   6  27       47.82       47.11      3.58 o
   3   6  27        9.95       22.47      2.35 o
   1   7  27       13.22       14.24      2.55 o
   2   7  27        6.53       10.00      1.54 o
   3   7  27        1.60        4.77      1.90 o
   0   8  27       58.18       74.42      6.35 o
   1   8  27        2.81        3.18      1.70 o
   2   8  27       50.58       62.42      3.30 o
   1   9  27        1.25        0.13      1.61 o
   2   9  27        2.41        1.86      1.86 o
   0  10  27        0.74        3.74      2.10 o
   1  10  27        2.91       -1.31      2.29 o
   0   0  28        1.00       -2.38      2.80 o
   1   0  28       30.96       24.49      4.56 o
   2   0  28       13.96       10.86      3.59 o
   3   0  28       53.23       72.32      5.89 o
   1   1  28       27.49       19.84      2.28 o
   2   1  28        0.06        0.15      2.69 o
   3   1  28        0.03       -1.63      1.63 o
   0   2  28        2.53        5.06      2.00 o
   1   2  28        4.03        6.96      1.76 o
   2   2  28       27.86       28.14      4.55 o
   3   2  28        4.46        3.24      1.36 o
   1   3  28        7.43        4.02      2.02 o
   2   3  28       36.26       36.65      4.94 o
   3   3  28       33.12       39.84      2.51 o
   0   4  28       42.07       38.08      5.10 o
   1   4  28       35.62       40.57      3.91 o
   2   4  28        0.03       -1.29      2.20 o
   3   4  28        0.00       -0.08      1.18 o
   1   5  28       44.23       45.40      3.58 o
   2   5  28       25.90       26.46      2.78 o
   3   5  28        9.74       11.33      1.83 o
   0   6  28       24.91       26.75      4.27 o
   1   6  28       49.31       45.73      2.78 o
   2   6  28       52.67       53.66      3.37 o
   3   6  28       24.36       30.06      3.06 o
   1   7  28        0.93        2.03      1.65 o
   2   7  28       31.19       38.08      2.63 o
   0   8  28       49.04       60.70      5.15 o
   1   8  28       26.04       26.45      2.58 o
   2   8  28        6.66        3.75      2.08 o
   1   9  28        1.11        1.72      1.39 o
   1   1  29       22.07       20.63      3.11 o
   2   1  29       22.34       26.93      4.21 o
   3   1  29        0.14       -1.51      1.51 o
   0   2  29        0.46       -1.61      2.45 o
   1   2  29       36.30       37.55      3.27 o
   2   2  29        0.38        0.79      2.30 o
   3   2  29       21.32       22.50      2.25 o
   1   3  29        1.72        0.41      3.05 o
   2   3  29        2.78        8.15      1.94 o
   3   3  29       11.67       19.04      2.84 o
   0   4  29        1.41        1.74      2.40 o
   1   4  29       49.02       59.87      3.80 o
   2   4  29        0.70       -1.33      1.65 o
   3   4  29       10.11       13.15      2.45 o
   1   5  29       37.43       36.11      2.37 o
   2   5  29        0.27       -1.06      1.39 o
   0   6  29        1.63       -0.15      2.13 o
   1   6  29      159.43      152.96      5.32 o
   2   6  29       29.00       29.76      3.73 o
   1   7  29       18.35       18.42      2.11 o
   0   8  29        0.03        2.70      1.93 o
   1   8  29       50.62       63.53      4.49 o
   0   0  30        0.23        3.66      2.29 o
   1   0  30       23.21       22.17      4.01 o
   1   1  30        1.76       -0.19      2.25 o
   2   1  30        0.02        0.75      2.26 o
   0   2  30       11.74       22.84      3.59 o
   1   2  30       25.71       25.79      3.94 o
   2   2  30        3.80        2.02      1.52 o
   1   3  30        3.74        3.52      2.83 o
   2   3  30       17.34       17.12      2.12 o
   0   4  30       26.53       29.46      3.80 o
   1   4  30       10.61       13.00      1.51 o
   2   4  30        4.04        6.01      1.72 o
   1   5  30       15.39       26.30      3.64 o
   2   5  30        1.10       -0.29      1.68 o
   0   6  30        0.04       -1.60      2.09 o
   1   6  30       18.64       18.24      2.93 o
   1   1  31        1.60        0.05      2.19 o
   2   1  31       52.36       63.04      4.41 o
   0   2  31        0.89       -0.80      1.73 o
   1   2  31        0.04        0.32      2.00 o
   2   2  31        3.46        2.66      1.66 o
   1   3  31       12.30       11.77      1.79 o
   0   4  31        2.69        3.45      1.68 o
   1   4  31        0.50        0.43      2.00 o
 
